# Supplementary material for: RBBP6 activates the pre-mRNA 3′ end processing machinery in humans
Source: Genes Dev. 2022 Feb 1;36(3-4):210–24. doi: 10.1101/gad.349223.121 (PMC8887125; doi:10.1101/gad.349223.121)
Supplement: Supplemental Material [file supp_gad.349223.121_Supplemental_Material_Replicates.xlsx]

## Sheet: Replicate1
MRP5274_10thDec2020_WDR33-HTBH_replicate1, Protein report created on 01/26/2022
Experiment: MRP5274_10thDec2020_WDR33-HTBH_replicate1
	Peak List Generator: unknown
		Version: unknown
		Charge States Calculated: unknown
		Deisotoped: unknown
		Textual Annotation: unknown
	Database Set: 2 Databases
		Database Name: the Human_reviewed_19 database
			Version: unknown
			Taxonomy: All Entries
			Number of Proteins: 23823
		Database Name: the Human_reviewed_19 database
			Version: unknown
			Taxonomy: All Entries
			Number of Proteins: 23823
		Does database contain common contaminants?: unknown
	Search Engine Set: 1 Search Engine
		Search Engine: Mascot
			Version: 2.4.1
			Samples: All Samples
			Fragment Tolerance: 0.80 Da (Monoisotopic)
			Parent Tolerance: 10.0 PPM (Monoisotopic)
			Fixed Modifications:
			Variable Modifications: -17 on Peptide N-Terminal (Gln->pyro-Glu), +16 on M (Oxidation), +57 on C (Carbamidomethyl), +80 on STY (Phospho)
			Database: the Human_reviewed_19 database (unknown version, 23823 entries) (MRP5274A1LC3_A1.raw (F154603)), the Human_reviewed_19 database (unknown version, 23823 entries) (MRP5274A1LC3_A1.raw (F154602))
			Digestion Enzyme: Non specific (MRP5274A1LC3_A1.raw (F154603)), Trypsin (MRP5274A1LC3_A1.raw (F154602))
			Max Missed Cleavages: 1 (MRP5274A1LC3_A1.raw (F154603)), 2 (MRP5274A1LC3_A1.raw (F154602))
			Probability Model:
				MRP5274A1LC3_A1.raw (F154602): Peptide Prophet with Delta Mass Correction (No decoys found) [all charge states]
				MRP5274A1LC3_A1.raw (F154603): Peptide Prophet with Delta Mass Correction (No decoys found) [all charge states]
	Scaffold: Version: Scaffold_4.8.8
		Modification Metadata Set: 2322 modifications
			Source: C:\Program Files\Scaffold 4\parameters\unimod.xml
			Comment:
		Protein Grouping Strategy: Experiment-wide grouping with binary peptide-protein weights
		Peptide Thresholds: 20.0% minimum
		Protein Thresholds: 20.0% minimum and 2 peptides minimum
		Peptide FDR: 13.8% (Prophet)
		Protein FDR: 1.6% (Prophet)
		GO Annotation Source(s):
		Alternate ID Source(s):
Experiment name	Biological sample category	Biological sample name	MS/MS sample name	Protein name	Protein accession numbers	Database sources	Protein molecular weight (Da)	Protein identification probability	Exclusive unique peptide count	Exclusive unique spectrum count	Exclusive spectrum count	Percentage of total spectra	Percentage sequence coverage
MRP5274_10thDec2020_WDR33-HTBH_replicate1	Uncategorized Sample	BioSample 1	MRP5274A1LC3_A1.raw (F154602)	Keratin, type II cytoskeletal 1 OS=Homo sapiens OX=9606 GN=KRT1 PE=1 SV=6	K2C1_HUMAN	Human_reviewed_19.fasta	66040.3	1	16	21	21	0.00413	0.32
MRP5274_10thDec2020_WDR33-HTBH_replicate1	Uncategorized Sample	BioSample 1	MRP5274A1LC3_A1.raw (F154602)	Symplekin OS=Homo sapiens OX=9606 GN=SYMPK PE=1 SV=2	SYMPK_HUMAN	Human_reviewed_19.fasta	141154	1	16	20	20	0.00394	0.192
MRP5274_10thDec2020_WDR33-HTBH_replicate1	Uncategorized Sample	BioSample 1	MRP5274A1LC3_A1.raw (F154602)	Cleavage and polyadenylation specificity factor subunit 4 OS=Homo sapiens OX=9606 GN=CPSF4 PE=1 SV=1	CPSF4_HUMAN	Human_reviewed_19.fasta	30254.4	1	5	6	6	0.00118	0.279
MRP5274_10thDec2020_WDR33-HTBH_replicate1	Uncategorized Sample	BioSample 1	MRP5274A1LC3_A1.raw (F154602)	14-3-3 protein epsilon OS=Homo sapiens OX=9606 GN=YWHAE PE=1 SV=1	1433E_HUMAN	Human_reviewed_19.fasta	29175	0.998	2	2	2	0.000394	0.239
MRP5274_10thDec2020_WDR33-HTBH_replicate1	Uncategorized Sample	BioSample 1	MRP5274A1LC3_A1.raw (F154602)	Cleavage and polyadenylation specificity factor subunit 2 OS=Homo sapiens OX=9606 GN=CPSF2 PE=1 SV=2	CPSF2_HUMAN	Human_reviewed_19.fasta	88489.5	1	21	25	25	0.00492	0.399
MRP5274_10thDec2020_WDR33-HTBH_replicate1	Uncategorized Sample	BioSample 1	MRP5274A1LC3_A1.raw (F154602)	Bcl-2-associated transcription factor 1 OS=Homo sapiens OX=9606 GN=BCLAF1 PE=1 SV=2	BCLF1_HUMAN	Human_reviewed_19.fasta	106125	1	6	6	6	0.00118	0.0837
MRP5274_10thDec2020_WDR33-HTBH_replicate1	Uncategorized Sample	BioSample 1	MRP5274A1LC3_A1.raw (F154602)	Keratin, type II cytoskeletal 2 epidermal OS=Homo sapiens OX=9606 GN=KRT2 PE=1 SV=2	K22E_HUMAN	Human_reviewed_19.fasta	65433.9	1	10	11	11	0.00217	0.219
MRP5274_10thDec2020_WDR33-HTBH_replicate1	Uncategorized Sample	BioSample 1	MRP5274A1LC3_A1.raw (F154602)	Histone H2B type 1-B OS=Homo sapiens OX=9606 GN=HIST1H2BB PE=1 SV=2	H2B1B_HUMAN,H2B1C_HUMAN,H2B1D_HUMAN,H2B1H_HUMAN,H2B1J_HUMAN,H2B1K_HUMAN,H2B1L_HUMAN,H2B1M_HUMAN,H2B1N_HUMAN,H2B1O_HUMAN,H2B2E_HUMAN,H2B2F_HUMAN,H2B3B_HUMAN,H2BFS_HUMAN	Human_reviewed_19.fasta	13950.8	1	2	2	2	0.000394	0.19
MRP5274_10thDec2020_WDR33-HTBH_replicate1	Uncategorized Sample	BioSample 1	MRP5274A1LC3_A1.raw (F154602)	Keratin, type I cytoskeletal 9 OS=Homo sapiens OX=9606 GN=KRT9 PE=1 SV=3	K1C9_HUMAN	Human_reviewed_19.fasta	62065.9	1	18	25	25	0.00492	0.35
MRP5274_10thDec2020_WDR33-HTBH_replicate1	Uncategorized Sample	BioSample 1	MRP5274A1LC3_A1.raw (F154602)	Cleavage stimulation factor subunit 2 OS=Homo sapiens OX=9606 GN=CSTF2 PE=1 SV=1	CSTF2_HUMAN	Human_reviewed_19.fasta	60959.1	1	7	8	8	0.00157	0.154
MRP5274_10thDec2020_WDR33-HTBH_replicate1	Uncategorized Sample	BioSample 1	MRP5274A1LC3_A1.raw (F154602)	Keratin, type I cytoskeletal 10 OS=Homo sapiens OX=9606 GN=KRT10 PE=1 SV=6	K1C10_HUMAN	Human_reviewed_19.fasta	58828.8	1	18	19	19	0.00374	0.342
MRP5274_10thDec2020_WDR33-HTBH_replicate1	Uncategorized Sample	BioSample 1	MRP5274A1LC3_A1.raw (F154602)	Zinc finger ZZ-type and EF-hand domain-containing protein 1 OS=Homo sapiens OX=9606 GN=ZZEF1 PE=1 SV=6	ZZEF1_HUMAN	Human_reviewed_19.fasta	331076	0.29	1	1	1	0.000197	0.0118
MRP5274_10thDec2020_WDR33-HTBH_replicate1	Uncategorized Sample	BioSample 1	MRP5274A1LC3_A1.raw (F154602)	Thyroid hormone receptor-associated protein 3 OS=Homo sapiens OX=9606 GN=THRAP3 PE=1 SV=2	TR150_HUMAN	Human_reviewed_19.fasta	108669	1	3	3	3	0.000591	0.0387
MRP5274_10thDec2020_WDR33-HTBH_replicate1	Uncategorized Sample	BioSample 1	MRP5274A1LC3_A1.raw (F154602)	GTP-binding protein Rheb OS=Homo sapiens OX=9606 GN=RHEB PE=1 SV=1	RHEB_HUMAN	Human_reviewed_19.fasta	20497.9	1	3	3	3	0.000591	0.136
MRP5274_10thDec2020_WDR33-HTBH_replicate1	Uncategorized Sample	BioSample 1	MRP5274A1LC3_A1.raw (F154602)	Small cysteine and glycine repeat-containing protein 8 OS=Homo sapiens OX=9606 GN=SCYGR8 PE=1 SV=1	SCGR8_HUMAN	Human_reviewed_19.fasta	10121.2	0.929	2	2	2	0.000394	0.435
MRP5274_10thDec2020_WDR33-HTBH_replicate1	Uncategorized Sample	BioSample 1	MRP5274A1LC3_A1.raw (F154602)	Cleavage and polyadenylation specificity factor subunit 1 OS=Homo sapiens OX=9606 GN=CPSF1 PE=1 SV=2	CPSF1_HUMAN	Human_reviewed_19.fasta	160886	1	22	28	28	0.00551	0.18
MRP5274_10thDec2020_WDR33-HTBH_replicate1	Uncategorized Sample	BioSample 1	MRP5274A1LC3_A1.raw (F154602)	Nuclear pore complex protein Nup98-Nup96 OS=Homo sapiens OX=9606 GN=NUP98 PE=1 SV=4	NUP98_HUMAN	Human_reviewed_19.fasta	197584	0.925	2	2	2	0.000394	0.0259
MRP5274_10thDec2020_WDR33-HTBH_replicate1	Uncategorized Sample	BioSample 1	MRP5274A1LC3_A1.raw (F154602)	Tubulin beta-2A chain OS=Homo sapiens OX=9606 GN=TUBB2A PE=1 SV=1	TBB2A_HUMAN,TBB2B_HUMAN,TBB5_HUMAN	Human_reviewed_19.fasta	49670.6	1	2	2	2	0.000394	0.0742
MRP5274_10thDec2020_WDR33-HTBH_replicate1	Uncategorized Sample	BioSample 1	MRP5274A1LC3_A1.raw (F154602)	Polyadenylate-binding protein 1 OS=Homo sapiens OX=9606 GN=PABPC1 PE=1 SV=2	PABP1_HUMAN	Human_reviewed_19.fasta	70671.3	1	2	2	2	0.000394	0.0425
MRP5274_10thDec2020_WDR33-HTBH_replicate1	Uncategorized Sample	BioSample 1	MRP5274A1LC3_A1.raw (F154602)	Heat shock 70 kDa protein 1A OS=Homo sapiens OX=9606 GN=HSPA1A PE=1 SV=1	HS71A_HUMAN,HS71B_HUMAN	Human_reviewed_19.fasta	70054	1	4	4	4	0.000787	0.105
MRP5274_10thDec2020_WDR33-HTBH_replicate1	Uncategorized Sample	BioSample 1	MRP5274A1LC3_A1.raw (F154602)	Cleavage and polyadenylation specificity factor subunit 3 OS=Homo sapiens OX=9606 GN=CPSF3 PE=1 SV=1	CPSF3_HUMAN	Human_reviewed_19.fasta	77488	1	8	10	10	0.00197	0.123
MRP5274_10thDec2020_WDR33-HTBH_replicate1	Uncategorized Sample	BioSample 1	MRP5274A1LC3_A1.raw (F154602)	Histone H2A type 1-B/E OS=Homo sapiens OX=9606 GN=HIST1H2AB PE=1 SV=2	H2A1B_HUMAN,H2A1C_HUMAN,H2A1D_HUMAN,H2A1H_HUMAN,H2A1J_HUMAN,H2A1_HUMAN,H2A2B_HUMAN,H2A3_HUMAN,H2AJ_HUMAN,H2AX_HUMAN	Human_reviewed_19.fasta	13936.8	0.992	1	1	1	0.000197	0.223
MRP5274_10thDec2020_WDR33-HTBH_replicate1	Uncategorized Sample	BioSample 1	MRP5274A1LC3_A1.raw (F154602)	Pre-mRNA 3'-end-processing factor FIP1 OS=Homo sapiens OX=9606 GN=FIP1L1 PE=1 SV=1	FIP1_HUMAN	Human_reviewed_19.fasta	66526.9	1	8	9	9	0.00177	0.244
MRP5274_10thDec2020_WDR33-HTBH_replicate1	Uncategorized Sample	BioSample 1	MRP5274A1LC3_A1.raw (F154602)	Dermcidin OS=Homo sapiens OX=9606 GN=DCD PE=1 SV=2	DCD_HUMAN	Human_reviewed_19.fasta	11284.1	0.992	1	1	1	0.000197	0.227
MRP5274_10thDec2020_WDR33-HTBH_replicate1	Uncategorized Sample	BioSample 1	MRP5274A1LC3_A1.raw (F154602)	pre-mRNA 3' end processing protein WDR33 OS=Homo sapiens OX=9606 GN=WDR33 PE=1 SV=2	WDR33_HUMAN	Human_reviewed_19.fasta	145891	1	20	23	24	0.00472	0.267
MRP5274_10thDec2020_WDR33-HTBH_replicate1	Uncategorized Sample	BioSample 1	MRP5274A1LC3_A1.raw (F154602)	Poly(rC)-binding protein 1 OS=Homo sapiens OX=9606 GN=PCBP1 PE=1 SV=2	PCBP1_HUMAN	Human_reviewed_19.fasta	37498.2	1	2	2	2	0.000394	0.118
MRP5274_10thDec2020_WDR33-HTBH_replicate1	Uncategorized Sample	BioSample 1	MRP5274A1LC3_A1.raw (F154603)	Symplekin OS=Homo sapiens OX=9606 GN=SYMPK PE=1 SV=2	SYMPK_HUMAN	Human_reviewed_19.fasta	141154	1	30	32	32	0.00533	0.298
MRP5274_10thDec2020_WDR33-HTBH_replicate1	Uncategorized Sample	BioSample 1	MRP5274A1LC3_A1.raw (F154603)	Cleavage and polyadenylation specificity factor subunit 4 OS=Homo sapiens OX=9606 GN=CPSF4 PE=1 SV=1	CPSF4_HUMAN	Human_reviewed_19.fasta	30254.4	1	5	5	5	0.000833	0.279
MRP5274_10thDec2020_WDR33-HTBH_replicate1	Uncategorized Sample	BioSample 1	MRP5274A1LC3_A1.raw (F154603)	Trypsin-3 OS=Homo sapiens OX=9606 GN=PRSS3 PE=1 SV=2	TRY3_HUMAN	Human_reviewed_19.fasta	32528.7	1	5	5	5	0.000833	0.181
MRP5274_10thDec2020_WDR33-HTBH_replicate1	Uncategorized Sample	BioSample 1	MRP5274A1LC3_A1.raw (F154603)	14-3-3 protein epsilon OS=Homo sapiens OX=9606 GN=YWHAE PE=1 SV=1	1433E_HUMAN	Human_reviewed_19.fasta	29175	0.986	1	1	1	0.000167	0.114
MRP5274_10thDec2020_WDR33-HTBH_replicate1	Uncategorized Sample	BioSample 1	MRP5274A1LC3_A1.raw (F154603)	Cleavage and polyadenylation specificity factor subunit 2 OS=Homo sapiens OX=9606 GN=CPSF2 PE=1 SV=2	CPSF2_HUMAN	Human_reviewed_19.fasta	88489.5	1	24	25	25	0.00417	0.381
MRP5274_10thDec2020_WDR33-HTBH_replicate1	Uncategorized Sample	BioSample 1	MRP5274A1LC3_A1.raw (F154603)	Core histone macro-H2A.2 OS=Homo sapiens OX=9606 GN=H2AFY2 PE=1 SV=3	H2AW_HUMAN	Human_reviewed_19.fasta	40060.1	1	5	7	7	0.00117	0.0618
MRP5274_10thDec2020_WDR33-HTBH_replicate1	Uncategorized Sample	BioSample 1	MRP5274A1LC3_A1.raw (F154603)	Bcl-2-associated transcription factor 1 OS=Homo sapiens OX=9606 GN=BCLAF1 PE=1 SV=2	BCLF1_HUMAN	Human_reviewed_19.fasta	106125	1	7	7	7	0.00117	0.075
MRP5274_10thDec2020_WDR33-HTBH_replicate1	Uncategorized Sample	BioSample 1	MRP5274A1LC3_A1.raw (F154603)	Zinc finger ZZ-type and EF-hand domain-containing protein 1 OS=Homo sapiens OX=9606 GN=ZZEF1 PE=1 SV=6	ZZEF1_HUMAN	Human_reviewed_19.fasta	331076	0.807	2	2	2	0.000333	0.00507
MRP5274_10thDec2020_WDR33-HTBH_replicate1	Uncategorized Sample	BioSample 1	MRP5274A1LC3_A1.raw (F154603)	Keratin, type II cytoskeletal 2 epidermal OS=Homo sapiens OX=9606 GN=KRT2 PE=1 SV=2	K22E_HUMAN	Human_reviewed_19.fasta	65433.9	1	11	11	11	0.00183	0.249
MRP5274_10thDec2020_WDR33-HTBH_replicate1	Uncategorized Sample	BioSample 1	MRP5274A1LC3_A1.raw (F154603)	Keratin, type II cytoskeletal 1 OS=Homo sapiens OX=9606 GN=KRT1 PE=1 SV=6	K2C1_HUMAN	Human_reviewed_19.fasta	66040.3	1	33	40	40	0.00667	0.408
MRP5274_10thDec2020_WDR33-HTBH_replicate1	Uncategorized Sample	BioSample 1	MRP5274A1LC3_A1.raw (F154603)	Histone H2B type 1-B OS=Homo sapiens OX=9606 GN=HIST1H2BB PE=1 SV=2	H2B1B_HUMAN,H2B1C_HUMAN,H2B1D_HUMAN,H2B1H_HUMAN,H2B1J_HUMAN,H2B1K_HUMAN,H2B1L_HUMAN,H2B1M_HUMAN,H2B1N_HUMAN,H2B1O_HUMAN,H2B2E_HUMAN,H2B2F_HUMAN,H2B3B_HUMAN,H2BFS_HUMAN	Human_reviewed_19.fasta	13950.8	0.986	1	1	1	0.000167	0.119
MRP5274_10thDec2020_WDR33-HTBH_replicate1	Uncategorized Sample	BioSample 1	MRP5274A1LC3_A1.raw (F154603)	Keratin, type I cytoskeletal 9 OS=Homo sapiens OX=9606 GN=KRT9 PE=1 SV=3	K1C9_HUMAN	Human_reviewed_19.fasta	62065.9	1	30	37	37	0.00617	0.413
MRP5274_10thDec2020_WDR33-HTBH_replicate1	Uncategorized Sample	BioSample 1	MRP5274A1LC3_A1.raw (F154603)	Cleavage stimulation factor subunit 2 OS=Homo sapiens OX=9606 GN=CSTF2 PE=1 SV=1	CSTF2_HUMAN	Human_reviewed_19.fasta	60959.1	1	19	21	21	0.0035	0.341
MRP5274_10thDec2020_WDR33-HTBH_replicate1	Uncategorized Sample	BioSample 1	MRP5274A1LC3_A1.raw (F154603)	Keratin, type I cytoskeletal 10 OS=Homo sapiens OX=9606 GN=KRT10 PE=1 SV=6	K1C10_HUMAN	Human_reviewed_19.fasta	58828.8	1	22	23	23	0.00383	0.37
MRP5274_10thDec2020_WDR33-HTBH_replicate1	Uncategorized Sample	BioSample 1	MRP5274A1LC3_A1.raw (F154603)	Putative trypsin-6 OS=Homo sapiens OX=9606 GN=PRSS3P2 PE=5 SV=2	TRY6_HUMAN	Human_reviewed_19.fasta	26537.2	1	29	31	33	0.0055	0.344
MRP5274_10thDec2020_WDR33-HTBH_replicate1	Uncategorized Sample	BioSample 1	MRP5274A1LC3_A1.raw (F154603)	Thyroid hormone receptor-associated protein 3 OS=Homo sapiens OX=9606 GN=THRAP3 PE=1 SV=2	TR150_HUMAN	Human_reviewed_19.fasta	108669	0.993	1	1	1	0.000167	0.0115
MRP5274_10thDec2020_WDR33-HTBH_replicate1	Uncategorized Sample	BioSample 1	MRP5274A1LC3_A1.raw (F154603)	GTP-binding protein Rheb OS=Homo sapiens OX=9606 GN=RHEB PE=1 SV=1	RHEB_HUMAN	Human_reviewed_19.fasta	20497.9	0.685	1	1	1	0.000167	0.0598
MRP5274_10thDec2020_WDR33-HTBH_replicate1	Uncategorized Sample	BioSample 1	MRP5274A1LC3_A1.raw (F154603)	Titin OS=Homo sapiens OX=9606 GN=TTN PE=1 SV=4	TITIN_HUMAN	Human_reviewed_19.fasta	3.81569e+06	0.991	2	2	2	0.000333	0.000408
MRP5274_10thDec2020_WDR33-HTBH_replicate1	Uncategorized Sample	BioSample 1	MRP5274A1LC3_A1.raw (F154603)	Dermcidin OS=Homo sapiens OX=9606 GN=DCD PE=1 SV=2	DCD_HUMAN	Human_reviewed_19.fasta	11284.1	1	9	10	11	0.00183	0.564
MRP5274_10thDec2020_WDR33-HTBH_replicate1	Uncategorized Sample	BioSample 1	MRP5274A1LC3_A1.raw (F154603)	Trypsin-2 OS=Homo sapiens OX=9606 GN=PRSS2 PE=1 SV=1	TRY2_HUMAN	Human_reviewed_19.fasta	26488	1	4	6	9	0.0015	0.255
MRP5274_10thDec2020_WDR33-HTBH_replicate1	Uncategorized Sample	BioSample 1	MRP5274A1LC3_A1.raw (F154603)	Filaggrin OS=Homo sapiens OX=9606 GN=FLG PE=1 SV=3	FILA_HUMAN	Human_reviewed_19.fasta	435146	0.999	3	3	3	0.0005	0.00936
MRP5274_10thDec2020_WDR33-HTBH_replicate1	Uncategorized Sample	BioSample 1	MRP5274A1LC3_A1.raw (F154603)	Cleavage and polyadenylation specificity factor subunit 1 OS=Homo sapiens OX=9606 GN=CPSF1 PE=1 SV=2	CPSF1_HUMAN	Human_reviewed_19.fasta	160886	1	41	46	46	0.00767	0.304
MRP5274_10thDec2020_WDR33-HTBH_replicate1	Uncategorized Sample	BioSample 1	MRP5274A1LC3_A1.raw (F154603)	Meiotic recombination protein SPO11 OS=Homo sapiens OX=9606 GN=SPO11 PE=2 SV=1	SPO11_HUMAN	Human_reviewed_19.fasta	44539	0.861	2	2	2	0.000333	0.0556
MRP5274_10thDec2020_WDR33-HTBH_replicate1	Uncategorized Sample	BioSample 1	MRP5274A1LC3_A1.raw (F154603)	Tubulin beta-2A chain OS=Homo sapiens OX=9606 GN=TUBB2A PE=1 SV=1	TBB2A_HUMAN,TBB2B_HUMAN,TBB5_HUMAN	Human_reviewed_19.fasta	49670.6	1	3	3	3	0.0005	0.103
MRP5274_10thDec2020_WDR33-HTBH_replicate1	Uncategorized Sample	BioSample 1	MRP5274A1LC3_A1.raw (F154603)	E3 ubiquitin-protein ligase Mdm2 OS=Homo sapiens OX=9606 GN=MDM2 PE=1 SV=1	MDM2_HUMAN	Human_reviewed_19.fasta	55232.5	0.974	2	2	3	0.0005	0.0224
MRP5274_10thDec2020_WDR33-HTBH_replicate1	Uncategorized Sample	BioSample 1	MRP5274A1LC3_A1.raw (F154603)	Polyadenylate-binding protein 1 OS=Homo sapiens OX=9606 GN=PABPC1 PE=1 SV=2	PABP1_HUMAN	Human_reviewed_19.fasta	70671.3	1	3	3	3	0.0005	0.0629
MRP5274_10thDec2020_WDR33-HTBH_replicate1	Uncategorized Sample	BioSample 1	MRP5274A1LC3_A1.raw (F154603)	Heat shock 70 kDa protein 1A OS=Homo sapiens OX=9606 GN=HSPA1A PE=1 SV=1	HS71A_HUMAN,HS71B_HUMAN	Human_reviewed_19.fasta	70054	1	5	5	5	0.000833	0.128
MRP5274_10thDec2020_WDR33-HTBH_replicate1	Uncategorized Sample	BioSample 1	MRP5274A1LC3_A1.raw (F154603)	Cleavage and polyadenylation specificity factor subunit 3 OS=Homo sapiens OX=9606 GN=CPSF3 PE=1 SV=1	CPSF3_HUMAN	Human_reviewed_19.fasta	77488	1	16	18	18	0.003	0.224
MRP5274_10thDec2020_WDR33-HTBH_replicate1	Uncategorized Sample	BioSample 1	MRP5274A1LC3_A1.raw (F154603)	Pre-mRNA 3'-end-processing factor FIP1 OS=Homo sapiens OX=9606 GN=FIP1L1 PE=1 SV=1	FIP1_HUMAN	Human_reviewed_19.fasta	66526.9	1	16	18	18	0.003	0.35
MRP5274_10thDec2020_WDR33-HTBH_replicate1	Uncategorized Sample	BioSample 1	MRP5274A1LC3_A1.raw (F154603)	Chymotrypsin-like elastase family member 1 OS=Homo sapiens OX=9606 GN=CELA1 PE=1 SV=2	CELA1_HUMAN	Human_reviewed_19.fasta	27797	1	20	22	24	0.004	0.364
MRP5274_10thDec2020_WDR33-HTBH_replicate1	Uncategorized Sample	BioSample 1	MRP5274A1LC3_A1.raw (F154603)	Histone H2A type 1-B/E OS=Homo sapiens OX=9606 GN=HIST1H2AB PE=1 SV=2	H2A1B_HUMAN,H2A1C_HUMAN,H2A1D_HUMAN,H2A1H_HUMAN,H2A1J_HUMAN,H2A1_HUMAN,H2A2B_HUMAN,H2A3_HUMAN,H2AJ_HUMAN,H2AX_HUMAN	Human_reviewed_19.fasta	13936.8	1	3	3	3	0.0005	0.223
MRP5274_10thDec2020_WDR33-HTBH_replicate1	Uncategorized Sample	BioSample 1	MRP5274A1LC3_A1.raw (F154603)	pre-mRNA 3' end processing protein WDR33 OS=Homo sapiens OX=9606 GN=WDR33 PE=1 SV=2	WDR33_HUMAN	Human_reviewed_19.fasta	145891	1	34	35	36	0.006	0.272
MRP5274_10thDec2020_WDR33-HTBH_replicate1	Uncategorized Sample	BioSample 1	MRP5274A1LC3_A1.raw (F154603)	Poly(rC)-binding protein 1 OS=Homo sapiens OX=9606 GN=PCBP1 PE=1 SV=2	PCBP1_HUMAN	Human_reviewed_19.fasta	37498.2	0.995	2	2	2	0.000333	0.118
MRP5274_10thDec2020_WDR33-HTBH_replicate1	Uncategorized Sample	BioSample 1	MRP5274A1LC3_A1.raw (F154603)	Tubby-related protein 4 OS=Homo sapiens OX=9606 GN=TULP4 PE=1 SV=2	TULP4_HUMAN	Human_reviewed_19.fasta	169001	0.954	2	2	2	0.000333	0.013
END OF FILE

## Sheet: Replicate2
20201214_WDR33-HTBH_homNE_replicate2, Protein report created on 01/26/2022
Experiment: 20201214_WDR33-HTBH_homNE_replicate2
	Peak List Generator: unknown
		Version: unknown
		Charge States Calculated: unknown
		Deisotoped: unknown
		Textual Annotation: unknown
	Database Set: 1 Database
		Database Name: the Human_reviewed_19 database
			Version: unknown
			Taxonomy: All Entries
			Number of Proteins: 23823
		Does database contain common contaminants?: unknown
	Search Engine Set: 1 Search Engine
		Search Engine: Mascot
			Version: 2.4.1
			Samples: All Samples
			Fragment Tolerance: 0.100 Da (Monoisotopic)
			Parent Tolerance: 10.0 PPM (Monoisotopic)
			Fixed Modifications:
			Variable Modifications: +16 on M (Oxidation), +57 on C (Carbamidomethyl), +80 on STY (Phospho)
			Database: the Human_reviewed_19 database (unknown version, 23823 entries)
			Digestion Enzyme: Trypsin
			Max Missed Cleavages: 1
			Probability Model:
				MRP5284A1LC3_A1.raw (F154710): Peptide Prophet with Delta Mass Correction (No decoys found) [all charge states]
	Scaffold: Version: Scaffold_4.8.8
		Modification Metadata Set: 2322 modifications
			Source: C:\Program Files\Scaffold 4\parameters\unimod.xml
			Comment:
		Protein Grouping Strategy: Experiment-wide grouping with binary peptide-protein weights
		Peptide Thresholds: 20.0% minimum
		Protein Thresholds: 20.0% minimum and 2 peptides minimum
		Peptide FDR: 13.6% (Prophet)
		Protein FDR: 1.0% (Prophet)
		GO Annotation Source(s):
		Alternate ID Source(s):
Experiment name	Biological sample category	Biological sample name	MS/MS sample name	Protein name	Protein accession numbers	Database sources	Protein molecular weight (Da)	Protein identification probability	Exclusive unique peptide count	Exclusive unique spectrum count	Exclusive spectrum count	Percentage of total spectra	Percentage sequence coverage
20201214_WDR33-HTBH_homNE_replicate2	Uncategorized Sample	BioSample 1	MRP5284A1LC3_A1.raw (F154710)	Coatomer subunit beta' OS=Homo sapiens OX=9606 GN=COPB2 PE=1 SV=2	COPB2_HUMAN	Human_reviewed_19.fasta	102489	1	4	4	4	0.000211	0.0375
20201214_WDR33-HTBH_homNE_replicate2	Uncategorized Sample	BioSample 1	MRP5284A1LC3_A1.raw (F154710)	Nucleophosmin OS=Homo sapiens OX=9606 GN=NPM1 PE=1 SV=2	NPM_HUMAN	Human_reviewed_19.fasta	32575.5	1	3	3	4	0.000211	0.0782
20201214_WDR33-HTBH_homNE_replicate2	Uncategorized Sample	BioSample 1	MRP5284A1LC3_A1.raw (F154710)	Importin subunit alpha-1 OS=Homo sapiens OX=9606 GN=KPNA2 PE=1 SV=1	IMA1_HUMAN	Human_reviewed_19.fasta	57862.5	1	3	3	3	0.000158	0.0624
20201214_WDR33-HTBH_homNE_replicate2	Uncategorized Sample	BioSample 1	MRP5284A1LC3_A1.raw (F154710)	Desmoplakin OS=Homo sapiens OX=9606 GN=DSP PE=1 SV=3	DESP_HUMAN	Human_reviewed_19.fasta	331781	1	4	4	4	0.000211	0.0139
20201214_WDR33-HTBH_homNE_replicate2	Uncategorized Sample	BioSample 1	MRP5284A1LC3_A1.raw (F154710)	Elongation factor 1-gamma OS=Homo sapiens OX=9606 GN=EEF1G PE=1 SV=3	EF1G_HUMAN	Human_reviewed_19.fasta	50119.4	0.999	2	2	2	0.000106	0.0435
20201214_WDR33-HTBH_homNE_replicate2	Uncategorized Sample	BioSample 1	MRP5284A1LC3_A1.raw (F154710)	Probable ATP-dependent RNA helicase DDX5 OS=Homo sapiens OX=9606 GN=DDX5 PE=1 SV=1	DDX5_HUMAN	Human_reviewed_19.fasta	69149.7	1	14	14	18	0.00095	0.208
20201214_WDR33-HTBH_homNE_replicate2	Uncategorized Sample	BioSample 1	MRP5284A1LC3_A1.raw (F154710)	60S ribosomal protein L23a OS=Homo sapiens OX=9606 GN=RPL23A PE=1 SV=1	RL23A_HUMAN	Human_reviewed_19.fasta	17696.2	1	5	5	6	0.000317	0.34
20201214_WDR33-HTBH_homNE_replicate2	Uncategorized Sample	BioSample 1	MRP5284A1LC3_A1.raw (F154710)	60S ribosomal protein L7 OS=Homo sapiens OX=9606 GN=RPL7 PE=1 SV=1	RL7_HUMAN	Human_reviewed_19.fasta	29227.7	1	15	16	33	0.00174	0.528
20201214_WDR33-HTBH_homNE_replicate2	Uncategorized Sample	BioSample 1	MRP5284A1LC3_A1.raw (F154710)	Cleavage and polyadenylation specificity factor subunit 2 OS=Homo sapiens OX=9606 GN=CPSF2 PE=1 SV=2	CPSF2_HUMAN	Human_reviewed_19.fasta	88489.5	1	51	72	523	0.0276	0.765
20201214_WDR33-HTBH_homNE_replicate2	Uncategorized Sample	BioSample 1	MRP5284A1LC3_A1.raw (F154710)	Heat shock protein HSP 90-alpha OS=Homo sapiens OX=9606 GN=HSP90AA1 PE=1 SV=5	HS90A_HUMAN	Human_reviewed_19.fasta	84663.2	1	3	3	4	0.000211	0.0997
20201214_WDR33-HTBH_homNE_replicate2	Uncategorized Sample	BioSample 1	MRP5284A1LC3_A1.raw (F154710)	60S ribosomal protein L10 OS=Homo sapiens OX=9606 GN=RPL10 PE=1 SV=4	RL10_HUMAN	Human_reviewed_19.fasta	24604.6	1	5	5	7	0.000369	0.327
20201214_WDR33-HTBH_homNE_replicate2	Uncategorized Sample	BioSample 1	MRP5284A1LC3_A1.raw (F154710)	40S ribosomal protein S29 OS=Homo sapiens OX=9606 GN=RPS29 PE=1 SV=2	RS29_HUMAN	Human_reviewed_19.fasta	6676.9	0.929	2	2	2	0.000106	0.321
20201214_WDR33-HTBH_homNE_replicate2	Uncategorized Sample	BioSample 1	MRP5284A1LC3_A1.raw (F154710)	U2 small nuclear ribonucleoprotein A' OS=Homo sapiens OX=9606 GN=SNRPA1 PE=1 SV=2	RU2A_HUMAN	Human_reviewed_19.fasta	28417.1	1	3	3	3	0.000158	0.122
20201214_WDR33-HTBH_homNE_replicate2	Uncategorized Sample	BioSample 1	MRP5284A1LC3_A1.raw (F154710)	Regulator of nonsense transcripts 1 OS=Homo sapiens OX=9606 GN=UPF1 PE=1 SV=2	RENT1_HUMAN	Human_reviewed_19.fasta	124347	1	4	4	4	0.000211	0.0381
20201214_WDR33-HTBH_homNE_replicate2	Uncategorized Sample	BioSample 1	MRP5284A1LC3_A1.raw (F154710)	Serine/arginine-rich splicing factor 4 OS=Homo sapiens OX=9606 GN=SRSF4 PE=1 SV=2	SRSF4_HUMAN	Human_reviewed_19.fasta	56680	1	6	7	8	0.000422	0.233
20201214_WDR33-HTBH_homNE_replicate2	Uncategorized Sample	BioSample 1	MRP5284A1LC3_A1.raw (F154710)	Eukaryotic translation initiation factor 3 subunit A OS=Homo sapiens OX=9606 GN=EIF3A PE=1 SV=1	EIF3A_HUMAN	Human_reviewed_19.fasta	166575	1	12	12	12	0.000633	0.0868
20201214_WDR33-HTBH_homNE_replicate2	Uncategorized Sample	BioSample 1	MRP5284A1LC3_A1.raw (F154710)	Heat shock 70 kDa protein 1A OS=Homo sapiens OX=9606 GN=HSPA1A PE=1 SV=1	HS71A_HUMAN,HS71B_HUMAN	Human_reviewed_19.fasta	70054	1	27	37	84	0.00443	0.574
20201214_WDR33-HTBH_homNE_replicate2	Uncategorized Sample	BioSample 1	MRP5284A1LC3_A1.raw (F154710)	40S ribosomal protein S3 OS=Homo sapiens OX=9606 GN=RPS3 PE=1 SV=2	RS3_HUMAN	Human_reviewed_19.fasta	26688.6	1	15	15	29	0.00153	0.7
20201214_WDR33-HTBH_homNE_replicate2	Uncategorized Sample	BioSample 1	MRP5284A1LC3_A1.raw (F154710)	cAMP-dependent protein kinase type II-alpha regulatory subunit OS=Homo sapiens OX=9606 GN=PRKAR2A PE=1 SV=2	KAP2_HUMAN	Human_reviewed_19.fasta	45518.8	1	3	3	3	0.000158	0.0718
20201214_WDR33-HTBH_homNE_replicate2	Uncategorized Sample	BioSample 1	MRP5284A1LC3_A1.raw (F154710)	Methionine--tRNA ligase, cytoplasmic OS=Homo sapiens OX=9606 GN=MARS PE=1 SV=2	SYMC_HUMAN	Human_reviewed_19.fasta	101118	1	3	3	3	0.000158	0.0344
20201214_WDR33-HTBH_homNE_replicate2	Uncategorized Sample	BioSample 1	MRP5284A1LC3_A1.raw (F154710)	Heat shock cognate 71 kDa protein OS=Homo sapiens OX=9606 GN=HSPA8 PE=1 SV=1	HSP7C_HUMAN	Human_reviewed_19.fasta	70899.8	1	32	43	117	0.00617	0.58
20201214_WDR33-HTBH_homNE_replicate2	Uncategorized Sample	BioSample 1	MRP5284A1LC3_A1.raw (F154710)	Elongation factor 1-alpha 1 OS=Homo sapiens OX=9606 GN=EEF1A1 PE=1 SV=1	EF1A1_HUMAN,EF1A3_HUMAN	Human_reviewed_19.fasta	50185.4	1	5	5	5	0.000264	0.0931
20201214_WDR33-HTBH_homNE_replicate2	Uncategorized Sample	BioSample 1	MRP5284A1LC3_A1.raw (F154710)	Heterogeneous nuclear ribonucleoprotein H OS=Homo sapiens OX=9606 GN=HNRNPH1 PE=1 SV=4	HNRH1_HUMAN	Human_reviewed_19.fasta	49229.8	1	8	10	14	0.000739	0.227
20201214_WDR33-HTBH_homNE_replicate2	Uncategorized Sample	BioSample 1	MRP5284A1LC3_A1.raw (F154710)	U1 small nuclear ribonucleoprotein 70 kDa OS=Homo sapiens OX=9606 GN=SNRNP70 PE=1 SV=2	RU17_HUMAN	Human_reviewed_19.fasta	51558.4	1	5	5	7	0.000369	0.0824
20201214_WDR33-HTBH_homNE_replicate2	Uncategorized Sample	BioSample 1	MRP5284A1LC3_A1.raw (F154710)	60S ribosomal protein L26 OS=Homo sapiens OX=9606 GN=RPL26 PE=1 SV=1	RL26_HUMAN	Human_reviewed_19.fasta	17258.4	1	7	7	21	0.00111	0.331
20201214_WDR33-HTBH_homNE_replicate2	Uncategorized Sample	BioSample 1	MRP5284A1LC3_A1.raw (F154710)	CCR4-NOT transcription complex subunit 9 OS=Homo sapiens OX=9606 GN=CNOT9 PE=1 SV=1	CNOT9_HUMAN	Human_reviewed_19.fasta	33632.3	0.999	2	2	2	0.000106	0.0702
20201214_WDR33-HTBH_homNE_replicate2	Uncategorized Sample	BioSample 1	MRP5284A1LC3_A1.raw (F154710)	Small nuclear ribonucleoprotein Sm D1 OS=Homo sapiens OX=9606 GN=SNRPD1 PE=1 SV=1	SMD1_HUMAN	Human_reviewed_19.fasta	13281.9	0.999	2	2	2	0.000106	0.277
20201214_WDR33-HTBH_homNE_replicate2	Uncategorized Sample	BioSample 1	MRP5284A1LC3_A1.raw (F154710)	Histone-binding protein RBBP4 OS=Homo sapiens OX=9606 GN=RBBP4 PE=1 SV=3	RBBP4_HUMAN	Human_reviewed_19.fasta	47655.8	0.935	2	2	2	0.000106	0.0306
20201214_WDR33-HTBH_homNE_replicate2	Uncategorized Sample	BioSample 1	MRP5284A1LC3_A1.raw (F154710)	40S ribosomal protein S19 OS=Homo sapiens OX=9606 GN=RPS19 PE=1 SV=2	RS19_HUMAN	Human_reviewed_19.fasta	16060.5	1	9	10	19	0.001	0.476
20201214_WDR33-HTBH_homNE_replicate2	Uncategorized Sample	BioSample 1	MRP5284A1LC3_A1.raw (F154710)	Endoplasmic reticulum chaperone BiP OS=Homo sapiens OX=9606 GN=HSPA5 PE=1 SV=2	BIP_HUMAN	Human_reviewed_19.fasta	72334.7	1	12	12	14	0.000739	0.323
20201214_WDR33-HTBH_homNE_replicate2	Uncategorized Sample	BioSample 1	MRP5284A1LC3_A1.raw (F154710)	Heterogeneous nuclear ribonucleoprotein K OS=Homo sapiens OX=9606 GN=HNRNPK PE=1 SV=1	HNRPK_HUMAN	Human_reviewed_19.fasta	50978.5	1	11	12	28	0.00148	0.384
20201214_WDR33-HTBH_homNE_replicate2	Uncategorized Sample	BioSample 1	MRP5284A1LC3_A1.raw (F154710)	Enhancer of mRNA-decapping protein 4 OS=Homo sapiens OX=9606 GN=EDC4 PE=1 SV=1	EDC4_HUMAN	Human_reviewed_19.fasta	151662	0.977	2	2	2	0.000106	0.0121
20201214_WDR33-HTBH_homNE_replicate2	Uncategorized Sample	BioSample 1	MRP5284A1LC3_A1.raw (F154710)	Heterogeneous nuclear ribonucleoprotein U OS=Homo sapiens OX=9606 GN=HNRNPU PE=1 SV=6	HNRPU_HUMAN	Human_reviewed_19.fasta	90585.2	0.994	3	3	3	0.000158	0.0545
20201214_WDR33-HTBH_homNE_replicate2	Uncategorized Sample	BioSample 1	MRP5284A1LC3_A1.raw (F154710)	U1 small nuclear ribonucleoprotein A OS=Homo sapiens OX=9606 GN=SNRPA PE=1 SV=3	SNRPA_HUMAN	Human_reviewed_19.fasta	31280.5	1	4	4	5	0.000264	0.113
20201214_WDR33-HTBH_homNE_replicate2	Uncategorized Sample	BioSample 1	MRP5284A1LC3_A1.raw (F154710)	rRNA 2'-O-methyltransferase fibrillarin OS=Homo sapiens OX=9606 GN=FBL PE=1 SV=2	FBRL_HUMAN	Human_reviewed_19.fasta	33784.1	1	3	3	3	0.000158	0.0748
20201214_WDR33-HTBH_homNE_replicate2	Uncategorized Sample	BioSample 1	MRP5284A1LC3_A1.raw (F154710)	Eukaryotic translation initiation factor 3 subunit C OS=Homo sapiens OX=9606 GN=EIF3C PE=1 SV=1	EIF3C_HUMAN,EIFCL_HUMAN	Human_reviewed_19.fasta	105476	1	4	4	4	0.000211	0.0515
20201214_WDR33-HTBH_homNE_replicate2	Uncategorized Sample	BioSample 1	MRP5284A1LC3_A1.raw (F154710)	Transcription intermediary factor 1-beta OS=Homo sapiens OX=9606 GN=TRIM28 PE=1 SV=5	TIF1B_HUMAN	Human_reviewed_19.fasta	88549	1	7	7	8	0.000422	0.097
20201214_WDR33-HTBH_homNE_replicate2	Uncategorized Sample	BioSample 1	MRP5284A1LC3_A1.raw (F154710)	40S ribosomal protein S15a OS=Homo sapiens OX=9606 GN=RPS15A PE=1 SV=2	RS15A_HUMAN	Human_reviewed_19.fasta	14840	0.999	2	2	3	0.000158	0.123
20201214_WDR33-HTBH_homNE_replicate2	Uncategorized Sample	BioSample 1	MRP5284A1LC3_A1.raw (F154710)	Serine/threonine-protein kinase OSR1 OS=Homo sapiens OX=9606 GN=OXSR1 PE=1 SV=1	OXSR1_HUMAN	Human_reviewed_19.fasta	58023.4	0.998	2	2	2	0.000106	0.0455
20201214_WDR33-HTBH_homNE_replicate2	Uncategorized Sample	BioSample 1	MRP5284A1LC3_A1.raw (F154710)	Perilipin-3 OS=Homo sapiens OX=9606 GN=PLIN3 PE=1 SV=3	PLIN3_HUMAN	Human_reviewed_19.fasta	47073.6	1	5	5	5	0.000264	0.106
20201214_WDR33-HTBH_homNE_replicate2	Uncategorized Sample	BioSample 1	MRP5284A1LC3_A1.raw (F154710)	60S ribosomal protein L7a OS=Homo sapiens OX=9606 GN=RPL7A PE=1 SV=2	RL7A_HUMAN	Human_reviewed_19.fasta	29996.3	1	12	13	17	0.000897	0.383
20201214_WDR33-HTBH_homNE_replicate2	Uncategorized Sample	BioSample 1	MRP5284A1LC3_A1.raw (F154710)	Pre-mRNA-processing factor 40 homolog A OS=Homo sapiens OX=9606 GN=PRPF40A PE=1 SV=2	PR40A_HUMAN	Human_reviewed_19.fasta	108807	1	3	3	3	0.000158	0.0397
20201214_WDR33-HTBH_homNE_replicate2	Uncategorized Sample	BioSample 1	MRP5284A1LC3_A1.raw (F154710)	RNA-binding protein 25 OS=Homo sapiens OX=9606 GN=RBM25 PE=1 SV=3	RBM25_HUMAN	Human_reviewed_19.fasta	100189	1	5	5	5	0.000264	0.0735
20201214_WDR33-HTBH_homNE_replicate2	Uncategorized Sample	BioSample 1	MRP5284A1LC3_A1.raw (F154710)	40S ribosomal protein S18 OS=Homo sapiens OX=9606 GN=RPS18 PE=1 SV=3	RS18_HUMAN	Human_reviewed_19.fasta	17719.3	1	9	10	26	0.00137	0.487
20201214_WDR33-HTBH_homNE_replicate2	Uncategorized Sample	BioSample 1	MRP5284A1LC3_A1.raw (F154710)	Nucleolar RNA helicase 2 OS=Homo sapiens OX=9606 GN=DDX21 PE=1 SV=5	DDX21_HUMAN	Human_reviewed_19.fasta	87346	0.999	2	2	2	0.000106	0.0294
20201214_WDR33-HTBH_homNE_replicate2	Uncategorized Sample	BioSample 1	MRP5284A1LC3_A1.raw (F154710)	Peptidyl-prolyl cis-trans isomerase B OS=Homo sapiens OX=9606 GN=PPIB PE=1 SV=2	PPIB_HUMAN	Human_reviewed_19.fasta	23743.2	1	3	3	5	0.000264	0.157
20201214_WDR33-HTBH_homNE_replicate2	Uncategorized Sample	BioSample 1	MRP5284A1LC3_A1.raw (F154710)	Luc7-like protein 3 OS=Homo sapiens OX=9606 GN=LUC7L3 PE=1 SV=2	LC7L3_HUMAN	Human_reviewed_19.fasta	51467.1	0.998	2	2	2	0.000106	0.0625
20201214_WDR33-HTBH_homNE_replicate2	Uncategorized Sample	BioSample 1	MRP5284A1LC3_A1.raw (F154710)	60S ribosomal protein L38 OS=Homo sapiens OX=9606 GN=RPL38 PE=1 SV=2	RL38_HUMAN	Human_reviewed_19.fasta	8218.5	0.999	3	3	4	0.000211	0.314
20201214_WDR33-HTBH_homNE_replicate2	Uncategorized Sample	BioSample 1	MRP5284A1LC3_A1.raw (F154710)	Serine/arginine-rich splicing factor 10 OS=Homo sapiens OX=9606 GN=SRSF10 PE=1 SV=1	SRS10_HUMAN	Human_reviewed_19.fasta	31301.7	1	6	7	14	0.000739	0.195
20201214_WDR33-HTBH_homNE_replicate2	Uncategorized Sample	BioSample 1	MRP5284A1LC3_A1.raw (F154710)	Cleavage stimulation factor subunit 3 OS=Homo sapiens OX=9606 GN=CSTF3 PE=1 SV=1	CSTF3_HUMAN	Human_reviewed_19.fasta	82924.2	1	18	19	25	0.00132	0.282
20201214_WDR33-HTBH_homNE_replicate2	Uncategorized Sample	BioSample 1	MRP5284A1LC3_A1.raw (F154710)	60S ribosomal protein L6 OS=Homo sapiens OX=9606 GN=RPL6 PE=1 SV=3	RL6_HUMAN	Human_reviewed_19.fasta	32729.3	1	12	13	21	0.00111	0.403
20201214_WDR33-HTBH_homNE_replicate2	Uncategorized Sample	BioSample 1	MRP5284A1LC3_A1.raw (F154710)	Apoptotic chromatin condensation inducer in the nucleus OS=Homo sapiens OX=9606 GN=ACIN1 PE=1 SV=2	ACINU_HUMAN	Human_reviewed_19.fasta	151862	1	7	7	7	0.000369	0.0649
20201214_WDR33-HTBH_homNE_replicate2	Uncategorized Sample	BioSample 1	MRP5284A1LC3_A1.raw (F154710)	Cleavage and polyadenylation specificity factor subunit 1 OS=Homo sapiens OX=9606 GN=CPSF1 PE=1 SV=2	CPSF1_HUMAN	Human_reviewed_19.fasta	160886	1	75	105	1024	0.054	0.62
20201214_WDR33-HTBH_homNE_replicate2	Uncategorized Sample	BioSample 1	MRP5284A1LC3_A1.raw (F154710)	YTH domain-containing family protein 2 OS=Homo sapiens OX=9606 GN=YTHDF2 PE=1 SV=2	YTHD2_HUMAN	Human_reviewed_19.fasta	62334.4	1	6	6	9	0.000475	0.102
20201214_WDR33-HTBH_homNE_replicate2	Uncategorized Sample	BioSample 1	MRP5284A1LC3_A1.raw (F154710)	Actin, cytoplasmic 1 OS=Homo sapiens OX=9606 GN=ACTB PE=1 SV=1	ACTB_HUMAN,ACTG_HUMAN	Human_reviewed_19.fasta	41793.9	1	6	6	10	0.000528	0.184
20201214_WDR33-HTBH_homNE_replicate2	Uncategorized Sample	BioSample 1	MRP5284A1LC3_A1.raw (F154710)	60S ribosomal protein L19 OS=Homo sapiens OX=9606 GN=RPL19 PE=1 SV=1	RL19_HUMAN	Human_reviewed_19.fasta	23467.4	1	4	4	6	0.000317	0.173
20201214_WDR33-HTBH_homNE_replicate2	Uncategorized Sample	BioSample 1	MRP5284A1LC3_A1.raw (F154710)	ATP-dependent DNA helicase Q5 OS=Homo sapiens OX=9606 GN=RECQL5 PE=1 SV=2	RECQ5_HUMAN	Human_reviewed_19.fasta	108859	1	2	2	2	0.000106	0.0222
20201214_WDR33-HTBH_homNE_replicate2	Uncategorized Sample	BioSample 1	MRP5284A1LC3_A1.raw (F154710)	T-complex protein 1 subunit eta OS=Homo sapiens OX=9606 GN=CCT7 PE=1 SV=2	TCPH_HUMAN	Human_reviewed_19.fasta	59367.8	1	14	15	18	0.00095	0.315
20201214_WDR33-HTBH_homNE_replicate2	Uncategorized Sample	BioSample 1	MRP5284A1LC3_A1.raw (F154710)	Serine/arginine-rich splicing factor 3 OS=Homo sapiens OX=9606 GN=SRSF3 PE=1 SV=1	SRSF3_HUMAN	Human_reviewed_19.fasta	19330	1	4	4	9	0.000475	0.268
20201214_WDR33-HTBH_homNE_replicate2	Uncategorized Sample	BioSample 1	MRP5284A1LC3_A1.raw (F154710)	40S ribosomal protein S2 OS=Homo sapiens OX=9606 GN=RPS2 PE=1 SV=2	RS2_HUMAN	Human_reviewed_19.fasta	31325.2	1	10	10	17	0.000897	0.338
20201214_WDR33-HTBH_homNE_replicate2	Uncategorized Sample	BioSample 1	MRP5284A1LC3_A1.raw (F154710)	Complement component 1 Q subcomponent-binding protein, mitochondrial OS=Homo sapiens OX=9606 GN=C1QBP PE=1 SV=1	C1QBP_HUMAN	Human_reviewed_19.fasta	31362.6	1	2	2	2	0.000106	0.0957
20201214_WDR33-HTBH_homNE_replicate2	Uncategorized Sample	BioSample 1	MRP5284A1LC3_A1.raw (F154710)	Heterogeneous nuclear ribonucleoprotein A3 OS=Homo sapiens OX=9606 GN=HNRNPA3 PE=1 SV=2	ROA3_HUMAN	Human_reviewed_19.fasta	39595.1	1	2	2	3	0.000158	0.0794
20201214_WDR33-HTBH_homNE_replicate2	Uncategorized Sample	BioSample 1	MRP5284A1LC3_A1.raw (F154710)	40S ribosomal protein S3a OS=Homo sapiens OX=9606 GN=RPS3A PE=1 SV=2	RS3A_HUMAN	Human_reviewed_19.fasta	29945.3	1	8	9	19	0.001	0.277
20201214_WDR33-HTBH_homNE_replicate2	Uncategorized Sample	BioSample 1	MRP5284A1LC3_A1.raw (F154710)	Small nuclear ribonucleoprotein Sm D2 OS=Homo sapiens OX=9606 GN=SNRPD2 PE=1 SV=1	SMD2_HUMAN	Human_reviewed_19.fasta	13527.1	1	3	3	3	0.000158	0.305
20201214_WDR33-HTBH_homNE_replicate2	Uncategorized Sample	BioSample 1	MRP5284A1LC3_A1.raw (F154710)	60S ribosomal protein L5 OS=Homo sapiens OX=9606 GN=RPL5 PE=1 SV=3	RL5_HUMAN	Human_reviewed_19.fasta	34363.5	1	10	12	16	0.000844	0.33
20201214_WDR33-HTBH_homNE_replicate2	Uncategorized Sample	BioSample 1	MRP5284A1LC3_A1.raw (F154710)	Signal recognition particle subunit SRP68 OS=Homo sapiens OX=9606 GN=SRP68 PE=1 SV=2	SRP68_HUMAN	Human_reviewed_19.fasta	70732	0.99	2	2	2	0.000106	0.0383
20201214_WDR33-HTBH_homNE_replicate2	Uncategorized Sample	BioSample 1	MRP5284A1LC3_A1.raw (F154710)	Flap endonuclease 1 OS=Homo sapiens OX=9606 GN=FEN1 PE=1 SV=1	FEN1_HUMAN	Human_reviewed_19.fasta	42594.2	1	2	2	2	0.000106	0.0711
20201214_WDR33-HTBH_homNE_replicate2	Uncategorized Sample	BioSample 1	MRP5284A1LC3_A1.raw (F154710)	60S acidic ribosomal protein P2 OS=Homo sapiens OX=9606 GN=RPLP2 PE=1 SV=1	RLA2_HUMAN	Human_reviewed_19.fasta	11665.5	1	6	7	10	0.000528	0.913
20201214_WDR33-HTBH_homNE_replicate2	Uncategorized Sample	BioSample 1	MRP5284A1LC3_A1.raw (F154710)	MARCKS-related protein OS=Homo sapiens OX=9606 GN=MARCKSL1 PE=1 SV=2	MRP_HUMAN	Human_reviewed_19.fasta	19528.6	1	2	2	2	0.000106	0.144
20201214_WDR33-HTBH_homNE_replicate2	Uncategorized Sample	BioSample 1	MRP5284A1LC3_A1.raw (F154710)	Stress-70 protein, mitochondrial OS=Homo sapiens OX=9606 GN=HSPA9 PE=1 SV=2	GRP75_HUMAN	Human_reviewed_19.fasta	73681.3	1	11	11	11	0.00058	0.208
20201214_WDR33-HTBH_homNE_replicate2	Uncategorized Sample	BioSample 1	MRP5284A1LC3_A1.raw (F154710)	60S acidic ribosomal protein P0 OS=Homo sapiens OX=9606 GN=RPLP0 PE=1 SV=1	RLA0_HUMAN	Human_reviewed_19.fasta	34274.3	1	9	9	18	0.00095	0.372
20201214_WDR33-HTBH_homNE_replicate2	Uncategorized Sample	BioSample 1	MRP5284A1LC3_A1.raw (F154710)	Alpha-aminoadipic semialdehyde synthase, mitochondrial OS=Homo sapiens OX=9606 GN=AASS PE=1 SV=1	AASS_HUMAN	Human_reviewed_19.fasta	102135	0.998	2	2	2	0.000106	0.0194
20201214_WDR33-HTBH_homNE_replicate2	Uncategorized Sample	BioSample 1	MRP5284A1LC3_A1.raw (F154710)	U5 small nuclear ribonucleoprotein 200 kDa helicase OS=Homo sapiens OX=9606 GN=SNRNP200 PE=1 SV=2	U520_HUMAN	Human_reviewed_19.fasta	244514	1	6	6	6	0.000317	0.0318
20201214_WDR33-HTBH_homNE_replicate2	Uncategorized Sample	BioSample 1	MRP5284A1LC3_A1.raw (F154710)	40S ribosomal protein S27 OS=Homo sapiens OX=9606 GN=RPS27 PE=1 SV=3	RS27_HUMAN	Human_reviewed_19.fasta	9460.9	1	2	2	3	0.000158	0.226
20201214_WDR33-HTBH_homNE_replicate2	Uncategorized Sample	BioSample 1	MRP5284A1LC3_A1.raw (F154710)	Nuclear cap-binding protein subunit 1 OS=Homo sapiens OX=9606 GN=NCBP1 PE=1 SV=1	NCBP1_HUMAN	Human_reviewed_19.fasta	91841.1	0.994	2	2	2	0.000106	0.0266
20201214_WDR33-HTBH_homNE_replicate2	Uncategorized Sample	BioSample 1	MRP5284A1LC3_A1.raw (F154710)	Eukaryotic translation initiation factor 3 subunit I OS=Homo sapiens OX=9606 GN=EIF3I PE=1 SV=1	EIF3I_HUMAN	Human_reviewed_19.fasta	36502	0.998	2	2	2	0.000106	0.0677
20201214_WDR33-HTBH_homNE_replicate2	Uncategorized Sample	BioSample 1	MRP5284A1LC3_A1.raw (F154710)	14-3-3 protein gamma OS=Homo sapiens OX=9606 GN=YWHAG PE=1 SV=2	1433G_HUMAN	Human_reviewed_19.fasta	28303.1	1	4	4	4	0.000211	0.243
20201214_WDR33-HTBH_homNE_replicate2	Uncategorized Sample	BioSample 1	MRP5284A1LC3_A1.raw (F154710)	Eukaryotic translation initiation factor 3 subunit H OS=Homo sapiens OX=9606 GN=EIF3H PE=1 SV=1	EIF3H_HUMAN	Human_reviewed_19.fasta	39930.6	1	5	5	5	0.000264	0.165
20201214_WDR33-HTBH_homNE_replicate2	Uncategorized Sample	BioSample 1	MRP5284A1LC3_A1.raw (F154710)	Bifunctional glutamate/proline--tRNA ligase OS=Homo sapiens OX=9606 GN=EPRS PE=1 SV=5	SYEP_HUMAN	Human_reviewed_19.fasta	170593	1	13	13	16	0.000844	0.0919
20201214_WDR33-HTBH_homNE_replicate2	Uncategorized Sample	BioSample 1	MRP5284A1LC3_A1.raw (F154710)	Heterogeneous nuclear ribonucleoproteins A2/B1 OS=Homo sapiens OX=9606 GN=HNRNPA2B1 PE=1 SV=2	ROA2_HUMAN	Human_reviewed_19.fasta	37430.3	1	9	9	10	0.000528	0.275
20201214_WDR33-HTBH_homNE_replicate2	Uncategorized Sample	BioSample 1	MRP5284A1LC3_A1.raw (F154710)	ATP-dependent RNA helicase DDX3X OS=Homo sapiens OX=9606 GN=DDX3X PE=1 SV=3	DDX3X_HUMAN	Human_reviewed_19.fasta	73245.8	1	2	2	2	0.000106	0.0378
20201214_WDR33-HTBH_homNE_replicate2	Uncategorized Sample	BioSample 1	MRP5284A1LC3_A1.raw (F154710)	Glutamine--tRNA ligase OS=Homo sapiens OX=9606 GN=QARS PE=1 SV=1	SYQ_HUMAN	Human_reviewed_19.fasta	87799.9	1	3	3	3	0.000158	0.04
20201214_WDR33-HTBH_homNE_replicate2	Uncategorized Sample	BioSample 1	MRP5284A1LC3_A1.raw (F154710)	General transcription factor II-I OS=Homo sapiens OX=9606 GN=GTF2I PE=1 SV=2	GTF2I_HUMAN	Human_reviewed_19.fasta	112418	1	12	13	15	0.000791	0.145
20201214_WDR33-HTBH_homNE_replicate2	Uncategorized Sample	BioSample 1	MRP5284A1LC3_A1.raw (F154710)	Matrin-3 OS=Homo sapiens OX=9606 GN=MATR3 PE=1 SV=2	MATR3_HUMAN	Human_reviewed_19.fasta	94626.7	1	7	7	8	0.000422	0.117
20201214_WDR33-HTBH_homNE_replicate2	Uncategorized Sample	BioSample 1	MRP5284A1LC3_A1.raw (F154710)	Vimentin OS=Homo sapiens OX=9606 GN=VIM PE=1 SV=4	VIME_HUMAN	Human_reviewed_19.fasta	53652.7	1	6	6	8	0.000422	0.135
20201214_WDR33-HTBH_homNE_replicate2	Uncategorized Sample	BioSample 1	MRP5284A1LC3_A1.raw (F154710)	ATP-dependent RNA helicase A OS=Homo sapiens OX=9606 GN=DHX9 PE=1 SV=4	DHX9_HUMAN	Human_reviewed_19.fasta	140962	1	6	6	6	0.000317	0.0449
20201214_WDR33-HTBH_homNE_replicate2	Uncategorized Sample	BioSample 1	MRP5284A1LC3_A1.raw (F154710)	Nuclease-sensitive element-binding protein 1 OS=Homo sapiens OX=9606 GN=YBX1 PE=1 SV=3	YBOX1_HUMAN	Human_reviewed_19.fasta	35923.8	1	10	13	33	0.00174	0.46
20201214_WDR33-HTBH_homNE_replicate2	Uncategorized Sample	BioSample 1	MRP5284A1LC3_A1.raw (F154710)	RuvB-like 2 OS=Homo sapiens OX=9606 GN=RUVBL2 PE=1 SV=3	RUVB2_HUMAN	Human_reviewed_19.fasta	51158.1	1	4	4	4	0.000211	0.0864
20201214_WDR33-HTBH_homNE_replicate2	Uncategorized Sample	BioSample 1	MRP5284A1LC3_A1.raw (F154710)	Calumenin OS=Homo sapiens OX=9606 GN=CALU PE=1 SV=2	CALU_HUMAN	Human_reviewed_19.fasta	37107.7	1	2	2	2	0.000106	0.0571
20201214_WDR33-HTBH_homNE_replicate2	Uncategorized Sample	BioSample 1	MRP5284A1LC3_A1.raw (F154710)	RNA-binding protein 33 OS=Homo sapiens OX=9606 GN=RBM33 PE=1 SV=3	RBM33_HUMAN	Human_reviewed_19.fasta	129984	0.994	2	2	2	0.000106	0.0205
20201214_WDR33-HTBH_homNE_replicate2	Uncategorized Sample	BioSample 1	MRP5284A1LC3_A1.raw (F154710)	Cleavage stimulation factor subunit 2 OS=Homo sapiens OX=9606 GN=CSTF2 PE=1 SV=1	CSTF2_HUMAN	Human_reviewed_19.fasta	60959.1	1	22	35	163	0.0086	0.56
20201214_WDR33-HTBH_homNE_replicate2	Uncategorized Sample	BioSample 1	MRP5284A1LC3_A1.raw (F154710)	Activator of 90 kDa heat shock protein ATPase homolog 1 OS=Homo sapiens OX=9606 GN=AHSA1 PE=1 SV=1	AHSA1_HUMAN	Human_reviewed_19.fasta	38274.4	1	2	2	2	0.000106	0.0562
20201214_WDR33-HTBH_homNE_replicate2	Uncategorized Sample	BioSample 1	MRP5284A1LC3_A1.raw (F154710)	Eukaryotic translation initiation factor 4 gamma 1 OS=Homo sapiens OX=9606 GN=EIF4G1 PE=1 SV=4	IF4G1_HUMAN	Human_reviewed_19.fasta	175494	1	4	4	4	0.000211	0.0244
20201214_WDR33-HTBH_homNE_replicate2	Uncategorized Sample	BioSample 1	MRP5284A1LC3_A1.raw (F154710)	Protein arginine N-methyltransferase 1 OS=Homo sapiens OX=9606 GN=PRMT1 PE=1 SV=3	ANM1_HUMAN	Human_reviewed_19.fasta	42462.2	1	2	2	2	0.000106	0.0701
20201214_WDR33-HTBH_homNE_replicate2	Uncategorized Sample	BioSample 1	MRP5284A1LC3_A1.raw (F154710)	Interleukin enhancer-binding factor 2 OS=Homo sapiens OX=9606 GN=ILF2 PE=1 SV=2	ILF2_HUMAN	Human_reviewed_19.fasta	43062.7	0.999	2	2	2	0.000106	0.0513
20201214_WDR33-HTBH_homNE_replicate2	Uncategorized Sample	BioSample 1	MRP5284A1LC3_A1.raw (F154710)	Helicase MOV-10 OS=Homo sapiens OX=9606 GN=MOV10 PE=1 SV=2	MOV10_HUMAN	Human_reviewed_19.fasta	113676	1	5	5	5	0.000264	0.0449
20201214_WDR33-HTBH_homNE_replicate2	Uncategorized Sample	BioSample 1	MRP5284A1LC3_A1.raw (F154710)	Synaptic functional regulator FMR1 OS=Homo sapiens OX=9606 GN=FMR1 PE=1 SV=1	FMR1_HUMAN	Human_reviewed_19.fasta	71174.4	1	15	20	47	0.00248	0.277
20201214_WDR33-HTBH_homNE_replicate2	Uncategorized Sample	BioSample 1	MRP5284A1LC3_A1.raw (F154710)	Ribosomal L1 domain-containing protein 1 OS=Homo sapiens OX=9606 GN=RSL1D1 PE=1 SV=3	RL1D1_HUMAN	Human_reviewed_19.fasta	54974.7	0.722	2	2	2	0.000106	0.0408
20201214_WDR33-HTBH_homNE_replicate2	Uncategorized Sample	BioSample 1	MRP5284A1LC3_A1.raw (F154710)	Eukaryotic translation elongation factor 1 epsilon-1 OS=Homo sapiens OX=9606 GN=EEF1E1 PE=1 SV=1	MCA3_HUMAN	Human_reviewed_19.fasta	19811.2	0.996	2	2	2	0.000106	0.121
20201214_WDR33-HTBH_homNE_replicate2	Uncategorized Sample	BioSample 1	MRP5284A1LC3_A1.raw (F154710)	60S ribosomal protein L36a OS=Homo sapiens OX=9606 GN=RPL36A PE=1 SV=2	RL36A_HUMAN	Human_reviewed_19.fasta	12441.1	1	3	3	5	0.000264	0.255
20201214_WDR33-HTBH_homNE_replicate2	Uncategorized Sample	BioSample 1	MRP5284A1LC3_A1.raw (F154710)	Pre-mRNA-processing-splicing factor 8 OS=Homo sapiens OX=9606 GN=PRPF8 PE=1 SV=2	PRP8_HUMAN	Human_reviewed_19.fasta	273609	1	9	9	11	0.00058	0.0304
20201214_WDR33-HTBH_homNE_replicate2	Uncategorized Sample	BioSample 1	MRP5284A1LC3_A1.raw (F154710)	Splicing factor, arginine/serine-rich 19 OS=Homo sapiens OX=9606 GN=SCAF1 PE=1 SV=3	SFR19_HUMAN	Human_reviewed_19.fasta	139273	1	22	25	41	0.00216	0.198
20201214_WDR33-HTBH_homNE_replicate2	Uncategorized Sample	BioSample 1	MRP5284A1LC3_A1.raw (F154710)	T-complex protein 1 subunit theta OS=Homo sapiens OX=9606 GN=CCT8 PE=1 SV=4	TCPQ_HUMAN	Human_reviewed_19.fasta	59621	1	17	18	28	0.00148	0.338
20201214_WDR33-HTBH_homNE_replicate2	Uncategorized Sample	BioSample 1	MRP5284A1LC3_A1.raw (F154710)	60S ribosomal protein L27 OS=Homo sapiens OX=9606 GN=RPL27 PE=1 SV=2	RL27_HUMAN	Human_reviewed_19.fasta	15798.4	1	5	6	12	0.000633	0.404
20201214_WDR33-HTBH_homNE_replicate2	Uncategorized Sample	BioSample 1	MRP5284A1LC3_A1.raw (F154710)	Isoleucine--tRNA ligase, cytoplasmic OS=Homo sapiens OX=9606 GN=IARS PE=1 SV=2	SYIC_HUMAN	Human_reviewed_19.fasta	144502	1	8	8	10	0.000528	0.0571
20201214_WDR33-HTBH_homNE_replicate2	Uncategorized Sample	BioSample 1	MRP5284A1LC3_A1.raw (F154710)	Histone H4 OS=Homo sapiens OX=9606 GN=HIST1H4A PE=1 SV=2	H4_HUMAN	Human_reviewed_19.fasta	11367.7	1	4	4	9	0.000475	0.408
20201214_WDR33-HTBH_homNE_replicate2	Uncategorized Sample	BioSample 1	MRP5284A1LC3_A1.raw (F154710)	Pyruvate carboxylase, mitochondrial OS=Homo sapiens OX=9606 GN=PC PE=1 SV=2	PYC_HUMAN	Human_reviewed_19.fasta	129635	1	3	3	3	0.000158	0.0314
20201214_WDR33-HTBH_homNE_replicate2	Uncategorized Sample	BioSample 1	MRP5284A1LC3_A1.raw (F154710)	Heterochromatin protein 1-binding protein 3 OS=Homo sapiens OX=9606 GN=HP1BP3 PE=1 SV=1	HP1B3_HUMAN	Human_reviewed_19.fasta	61208.7	0.995	2	2	2	0.000106	0.0398
20201214_WDR33-HTBH_homNE_replicate2	Uncategorized Sample	BioSample 1	MRP5284A1LC3_A1.raw (F154710)	Protein mago nashi homolog 2 OS=Homo sapiens OX=9606 GN=MAGOHB PE=1 SV=1	MGN2_HUMAN,MGN_HUMAN	Human_reviewed_19.fasta	17164.4	1	4	4	5	0.000264	0.318
20201214_WDR33-HTBH_homNE_replicate2	Uncategorized Sample	BioSample 1	MRP5284A1LC3_A1.raw (F154710)	Serine/arginine-rich splicing factor 2 OS=Homo sapiens OX=9606 GN=SRSF2 PE=1 SV=4	SRSF2_HUMAN,SRSF8_HUMAN	Human_reviewed_19.fasta	32288.5	1	3	3	6	0.000317	0.0814
20201214_WDR33-HTBH_homNE_replicate2	Uncategorized Sample	BioSample 1	MRP5284A1LC3_A1.raw (F154710)	60S ribosomal protein L36 OS=Homo sapiens OX=9606 GN=RPL36 PE=1 SV=3	RL36_HUMAN	Human_reviewed_19.fasta	12254.2	0.997	3	3	4	0.000211	0.238
20201214_WDR33-HTBH_homNE_replicate2	Uncategorized Sample	BioSample 1	MRP5284A1LC3_A1.raw (F154710)	Cleavage stimulation factor subunit 1 OS=Homo sapiens OX=9606 GN=CSTF1 PE=1 SV=1	CSTF1_HUMAN	Human_reviewed_19.fasta	48358.5	1	6	7	7	0.000369	0.13
20201214_WDR33-HTBH_homNE_replicate2	Uncategorized Sample	BioSample 1	MRP5284A1LC3_A1.raw (F154710)	60S ribosomal protein L4 OS=Homo sapiens OX=9606 GN=RPL4 PE=1 SV=5	RL4_HUMAN	Human_reviewed_19.fasta	47699.1	1	12	12	24	0.00127	0.337
20201214_WDR33-HTBH_homNE_replicate2	Uncategorized Sample	BioSample 1	MRP5284A1LC3_A1.raw (F154710)	Nucleolin OS=Homo sapiens OX=9606 GN=NCL PE=1 SV=3	NUCL_HUMAN	Human_reviewed_19.fasta	76615.9	1	8	9	10	0.000528	0.141
20201214_WDR33-HTBH_homNE_replicate2	Uncategorized Sample	BioSample 1	MRP5284A1LC3_A1.raw (F154710)	60S ribosomal protein L35a OS=Homo sapiens OX=9606 GN=RPL35A PE=1 SV=2	RL35A_HUMAN	Human_reviewed_19.fasta	12538.1	1	5	6	7	0.000369	0.382
20201214_WDR33-HTBH_homNE_replicate2	Uncategorized Sample	BioSample 1	MRP5284A1LC3_A1.raw (F154710)	60S ribosomal protein L18a OS=Homo sapiens OX=9606 GN=RPL18A PE=1 SV=2	RL18A_HUMAN	Human_reviewed_19.fasta	20762.6	1	6	6	7	0.000369	0.307
20201214_WDR33-HTBH_homNE_replicate2	Uncategorized Sample	BioSample 1	MRP5284A1LC3_A1.raw (F154710)	60S ribosomal protein L17 OS=Homo sapiens OX=9606 GN=RPL17 PE=1 SV=3	RL17_HUMAN	Human_reviewed_19.fasta	21397.4	1	4	4	6	0.000317	0.207
20201214_WDR33-HTBH_homNE_replicate2	Uncategorized Sample	BioSample 1	MRP5284A1LC3_A1.raw (F154710)	Serine/arginine-rich splicing factor 9 OS=Homo sapiens OX=9606 GN=SRSF9 PE=1 SV=1	SRSF9_HUMAN	Human_reviewed_19.fasta	25542.9	1	11	14	24	0.00127	0.516
20201214_WDR33-HTBH_homNE_replicate2	Uncategorized Sample	BioSample 1	MRP5284A1LC3_A1.raw (F154710)	60S ribosomal protein L18 OS=Homo sapiens OX=9606 GN=RPL18 PE=1 SV=2	RL18_HUMAN	Human_reviewed_19.fasta	21635.2	1	7	7	17	0.000897	0.351
20201214_WDR33-HTBH_homNE_replicate2	Uncategorized Sample	BioSample 1	MRP5284A1LC3_A1.raw (F154710)	Talin-1 OS=Homo sapiens OX=9606 GN=TLN1 PE=1 SV=3	TLN1_HUMAN	Human_reviewed_19.fasta	269765	1	24	24	25	0.00132	0.133
20201214_WDR33-HTBH_homNE_replicate2	Uncategorized Sample	BioSample 1	MRP5284A1LC3_A1.raw (F154710)	Serine/arginine-rich splicing factor 1 OS=Homo sapiens OX=9606 GN=SRSF1 PE=1 SV=2	SRSF1_HUMAN	Human_reviewed_19.fasta	27745.1	1	11	14	33	0.00174	0.488
20201214_WDR33-HTBH_homNE_replicate2	Uncategorized Sample	BioSample 1	MRP5284A1LC3_A1.raw (F154710)	Genome polyprotein OS=Poliovirus type 1 (strain Mahoney) OX=12081 PE=1 SV=3	POLG_POL1M,POLG_POL1S	Human_reviewed_19.fasta	246545	0.891	2	2	2	0.000106	0.00679
20201214_WDR33-HTBH_homNE_replicate2	Uncategorized Sample	BioSample 1	MRP5284A1LC3_A1.raw (F154710)	RNA-binding protein with serine-rich domain 1 OS=Homo sapiens OX=9606 GN=RNPS1 PE=1 SV=1	RNPS1_HUMAN	Human_reviewed_19.fasta	34209.6	0.999	2	2	2	0.000106	0.0557
20201214_WDR33-HTBH_homNE_replicate2	Uncategorized Sample	BioSample 1	MRP5284A1LC3_A1.raw (F154710)	Tubulin beta chain OS=Homo sapiens OX=9606 GN=TUBB PE=1 SV=2	TBB5_HUMAN	Human_reviewed_19.fasta	49670.6	1	20	24	91	0.0048	0.651
20201214_WDR33-HTBH_homNE_replicate2	Uncategorized Sample	BioSample 1	MRP5284A1LC3_A1.raw (F154710)	Symplekin OS=Homo sapiens OX=9606 GN=SYMPK PE=1 SV=2	SYMPK_HUMAN	Human_reviewed_19.fasta	141154	1	68	96	520	0.0274	0.593
20201214_WDR33-HTBH_homNE_replicate2	Uncategorized Sample	BioSample 1	MRP5284A1LC3_A1.raw (F154710)	Heterogeneous nuclear ribonucleoprotein A1 OS=Homo sapiens OX=9606 GN=HNRNPA1 PE=1 SV=5	ROA1_HUMAN	Human_reviewed_19.fasta	38747	1	3	3	4	0.000211	0.0968
20201214_WDR33-HTBH_homNE_replicate2	Uncategorized Sample	BioSample 1	MRP5284A1LC3_A1.raw (F154710)	Acetyl-CoA carboxylase 1 OS=Homo sapiens OX=9606 GN=ACACA PE=1 SV=2	ACACA_HUMAN	Human_reviewed_19.fasta	265556	1	10	10	10	0.000528	0.0435
20201214_WDR33-HTBH_homNE_replicate2	Uncategorized Sample	BioSample 1	MRP5284A1LC3_A1.raw (F154710)	14-3-3 protein zeta/delta OS=Homo sapiens OX=9606 GN=YWHAZ PE=1 SV=1	1433Z_HUMAN	Human_reviewed_19.fasta	27745.9	1	9	9	12	0.000633	0.4
20201214_WDR33-HTBH_homNE_replicate2	Uncategorized Sample	BioSample 1	MRP5284A1LC3_A1.raw (F154710)	T-complex protein 1 subunit gamma OS=Homo sapiens OX=9606 GN=CCT3 PE=1 SV=4	TCPG_HUMAN	Human_reviewed_19.fasta	60535.4	1	15	15	20	0.00106	0.308
20201214_WDR33-HTBH_homNE_replicate2	Uncategorized Sample	BioSample 1	MRP5284A1LC3_A1.raw (F154710)	Immunoglobulin heavy constant gamma 3 OS=Homo sapiens OX=9606 GN=IGHG3 PE=1 SV=2	IGHG3_HUMAN	Human_reviewed_19.fasta	41285.9	1	4	4	7	0.000369	0.117
20201214_WDR33-HTBH_homNE_replicate2	Uncategorized Sample	BioSample 1	MRP5284A1LC3_A1.raw (F154710)	RNA-binding protein 8A OS=Homo sapiens OX=9606 GN=RBM8A PE=1 SV=1	RBM8A_HUMAN	Human_reviewed_19.fasta	19889.4	1	2	2	2	0.000106	0.172
20201214_WDR33-HTBH_homNE_replicate2	Uncategorized Sample	BioSample 1	MRP5284A1LC3_A1.raw (F154710)	Protein disulfide-isomerase OS=Homo sapiens OX=9606 GN=P4HB PE=1 SV=3	PDIA1_HUMAN	Human_reviewed_19.fasta	57118.1	1	24	28	77	0.00406	0.528
20201214_WDR33-HTBH_homNE_replicate2	Uncategorized Sample	BioSample 1	MRP5284A1LC3_A1.raw (F154710)	40S ribosomal protein S16 OS=Homo sapiens OX=9606 GN=RPS16 PE=1 SV=2	RS16_HUMAN	Human_reviewed_19.fasta	16445.9	1	4	4	12	0.000633	0.247
20201214_WDR33-HTBH_homNE_replicate2	Uncategorized Sample	BioSample 1	MRP5284A1LC3_A1.raw (F154710)	Prolyl 3-hydroxylase 1 OS=Homo sapiens OX=9606 GN=P3H1 PE=1 SV=2	P3H1_HUMAN	Human_reviewed_19.fasta	83394.8	1	13	13	26	0.00137	0.201
20201214_WDR33-HTBH_homNE_replicate2	Uncategorized Sample	BioSample 1	MRP5284A1LC3_A1.raw (F154710)	Ubiquitin-conjugating enzyme E2 K OS=Homo sapiens OX=9606 GN=UBE2K PE=1 SV=3	UBE2K_HUMAN	Human_reviewed_19.fasta	22407.1	0.999	2	2	2	0.000106	0.09
20201214_WDR33-HTBH_homNE_replicate2	Uncategorized Sample	BioSample 1	MRP5284A1LC3_A1.raw (F154710)	40S ribosomal protein S25 OS=Homo sapiens OX=9606 GN=RPS25 PE=1 SV=1	RS25_HUMAN	Human_reviewed_19.fasta	13743	1	5	5	6	0.000317	0.296
20201214_WDR33-HTBH_homNE_replicate2	Uncategorized Sample	BioSample 1	MRP5284A1LC3_A1.raw (F154710)	Signal recognition particle 19 kDa protein OS=Homo sapiens OX=9606 GN=SRP19 PE=1 SV=3	SRP19_HUMAN	Human_reviewed_19.fasta	16156	1	3	3	3	0.000158	0.194
20201214_WDR33-HTBH_homNE_replicate2	Uncategorized Sample	BioSample 1	MRP5284A1LC3_A1.raw (F154710)	Ras-related protein Rab-1A OS=Homo sapiens OX=9606 GN=RAB1A PE=1 SV=3	RAB1A_HUMAN	Human_reviewed_19.fasta	22678.5	1	4	4	4	0.000211	0.22
20201214_WDR33-HTBH_homNE_replicate2	Uncategorized Sample	BioSample 1	MRP5284A1LC3_A1.raw (F154710)	Unique short US6 glycoprotein OS=Human cytomegalovirus (strain AD169) OX=10360 GN=US6 PE=1 SV=1	US06_HCMVA,US06_HCMVM,US06_HCMVT	Human_reviewed_19.fasta	20639.6	0.711	2	3	46	0.00243	0.082
20201214_WDR33-HTBH_homNE_replicate2	Uncategorized Sample	BioSample 1	MRP5284A1LC3_A1.raw (F154710)	116 kDa U5 small nuclear ribonucleoprotein component OS=Homo sapiens OX=9606 GN=EFTUD2 PE=1 SV=1	U5S1_HUMAN	Human_reviewed_19.fasta	109438	1	3	3	3	0.000158	0.0278
20201214_WDR33-HTBH_homNE_replicate2	Uncategorized Sample	BioSample 1	MRP5284A1LC3_A1.raw (F154710)	60S ribosomal protein L28 OS=Homo sapiens OX=9606 GN=RPL28 PE=1 SV=3	RL28_HUMAN	Human_reviewed_19.fasta	15747.9	1	4	4	8	0.000422	0.197
20201214_WDR33-HTBH_homNE_replicate2	Uncategorized Sample	BioSample 1	MRP5284A1LC3_A1.raw (F154710)	Oxygen-regulated protein 1 OS=Homo sapiens OX=9606 GN=RP1 PE=1 SV=1	RP1_HUMAN	Human_reviewed_19.fasta	240663	0.938	2	2	2	0.000106	0.0116
20201214_WDR33-HTBH_homNE_replicate2	Uncategorized Sample	BioSample 1	MRP5284A1LC3_A1.raw (F154710)	14-3-3 protein epsilon OS=Homo sapiens OX=9606 GN=YWHAE PE=1 SV=1	1433E_HUMAN	Human_reviewed_19.fasta	29175	1	6	7	9	0.000475	0.345
20201214_WDR33-HTBH_homNE_replicate2	Uncategorized Sample	BioSample 1	MRP5284A1LC3_A1.raw (F154710)	Tubulin alpha-1B chain OS=Homo sapiens OX=9606 GN=TUBA1B PE=1 SV=1	TBA1B_HUMAN	Human_reviewed_19.fasta	50151.7	1	17	23	68	0.00359	0.501
20201214_WDR33-HTBH_homNE_replicate2	Uncategorized Sample	BioSample 1	MRP5284A1LC3_A1.raw (F154710)	Keratin, type II cytoskeletal 1 OS=Homo sapiens OX=9606 GN=KRT1 PE=1 SV=6	K2C1_HUMAN	Human_reviewed_19.fasta	66040.3	0.999	2	2	2	0.000106	0.0326
20201214_WDR33-HTBH_homNE_replicate2	Uncategorized Sample	BioSample 1	MRP5284A1LC3_A1.raw (F154710)	Probable JmjC domain-containing histone demethylation protein 2C OS=Homo sapiens OX=9606 GN=JMJD1C PE=1 SV=2	JHD2C_HUMAN	Human_reviewed_19.fasta	284524	0.665	2	2	2	0.000106	0.00669
20201214_WDR33-HTBH_homNE_replicate2	Uncategorized Sample	BioSample 1	MRP5284A1LC3_A1.raw (F154710)	Thyroid hormone receptor-associated protein 3 OS=Homo sapiens OX=9606 GN=THRAP3 PE=1 SV=2	TR150_HUMAN	Human_reviewed_19.fasta	108669	1	29	38	109	0.00575	0.319
20201214_WDR33-HTBH_homNE_replicate2	Uncategorized Sample	BioSample 1	MRP5284A1LC3_A1.raw (F154710)	Histone H2A type 1-B/E OS=Homo sapiens OX=9606 GN=HIST1H2AB PE=1 SV=2	H2A1B_HUMAN,H2A1C_HUMAN,H2A1D_HUMAN,H2A1H_HUMAN,H2A1J_HUMAN,H2A1_HUMAN,H2A2A_HUMAN,H2A3_HUMAN,H2AJ_HUMAN	Human_reviewed_19.fasta	13936.8	1	2	2	4	0.000211	0.215
20201214_WDR33-HTBH_homNE_replicate2	Uncategorized Sample	BioSample 1	MRP5284A1LC3_A1.raw (F154710)	Splicing factor 3B subunit 5 OS=Homo sapiens OX=9606 GN=SF3B5 PE=1 SV=1	SF3B5_HUMAN	Human_reviewed_19.fasta	10135.5	0.987	2	2	2	0.000106	0.302
20201214_WDR33-HTBH_homNE_replicate2	Uncategorized Sample	BioSample 1	MRP5284A1LC3_A1.raw (F154710)	Keratin, type II cytoskeletal 2 epidermal OS=Homo sapiens OX=9606 GN=KRT2 PE=1 SV=2	K22E_HUMAN	Human_reviewed_19.fasta	65433.9	1	2	2	2	0.000106	0.036
20201214_WDR33-HTBH_homNE_replicate2	Uncategorized Sample	BioSample 1	MRP5284A1LC3_A1.raw (F154710)	La-related protein 1 OS=Homo sapiens OX=9606 GN=LARP1 PE=1 SV=2	LARP1_HUMAN	Human_reviewed_19.fasta	123513	1	14	15	20	0.00106	0.141
20201214_WDR33-HTBH_homNE_replicate2	Uncategorized Sample	BioSample 1	MRP5284A1LC3_A1.raw (F154710)	Histone deacetylase complex subunit SAP18 OS=Homo sapiens OX=9606 GN=SAP18 PE=1 SV=1	SAP18_HUMAN	Human_reviewed_19.fasta	17561.5	1	3	4	5	0.000264	0.19
20201214_WDR33-HTBH_homNE_replicate2	Uncategorized Sample	BioSample 1	MRP5284A1LC3_A1.raw (F154710)	Calmodulin-1 OS=Homo sapiens OX=9606 GN=CALM1 PE=1 SV=1	CALM1_HUMAN,CALM2_HUMAN,CALM3_HUMAN	Human_reviewed_19.fasta	16838	1	2	3	3	0.000158	0.221
20201214_WDR33-HTBH_homNE_replicate2	Uncategorized Sample	BioSample 1	MRP5284A1LC3_A1.raw (F154710)	T-complex protein 1 subunit zeta OS=Homo sapiens OX=9606 GN=CCT6A PE=1 SV=3	TCPZ_HUMAN	Human_reviewed_19.fasta	58025.3	1	8	8	11	0.00058	0.134
20201214_WDR33-HTBH_homNE_replicate2	Uncategorized Sample	BioSample 1	MRP5284A1LC3_A1.raw (F154710)	Zinc finger CCHC domain-containing protein 3 OS=Homo sapiens OX=9606 GN=ZCCHC3 PE=1 SV=2	ZCHC3_HUMAN	Human_reviewed_19.fasta	43547.5	0.999	2	2	3	0.000158	0.0496
20201214_WDR33-HTBH_homNE_replicate2	Uncategorized Sample	BioSample 1	MRP5284A1LC3_A1.raw (F154710)	Transformer-2 protein homolog beta OS=Homo sapiens OX=9606 GN=TRA2B PE=1 SV=1	TRA2B_HUMAN	Human_reviewed_19.fasta	33666.7	1	8	12	35	0.00185	0.344
20201214_WDR33-HTBH_homNE_replicate2	Uncategorized Sample	BioSample 1	MRP5284A1LC3_A1.raw (F154710)	60S ribosomal protein L3 OS=Homo sapiens OX=9606 GN=RPL3 PE=1 SV=2	RL3_HUMAN	Human_reviewed_19.fasta	46109.5	1	14	14	23	0.00121	0.288
20201214_WDR33-HTBH_homNE_replicate2	Uncategorized Sample	BioSample 1	MRP5284A1LC3_A1.raw (F154710)	Splicing factor 3B subunit 3 OS=Homo sapiens OX=9606 GN=SF3B3 PE=1 SV=4	SF3B3_HUMAN	Human_reviewed_19.fasta	135579	1	5	5	6	0.000317	0.037
20201214_WDR33-HTBH_homNE_replicate2	Uncategorized Sample	BioSample 1	MRP5284A1LC3_A1.raw (F154710)	Cytoplasmic dynein 1 heavy chain 1 OS=Homo sapiens OX=9606 GN=DYNC1H1 PE=1 SV=5	DYHC1_HUMAN	Human_reviewed_19.fasta	532406	0.997	2	2	2	0.000106	0.00344
20201214_WDR33-HTBH_homNE_replicate2	Uncategorized Sample	BioSample 1	MRP5284A1LC3_A1.raw (F154710)	Vigilin OS=Homo sapiens OX=9606 GN=HDLBP PE=1 SV=2	VIGLN_HUMAN	Human_reviewed_19.fasta	141458	1	3	3	3	0.000158	0.0252
20201214_WDR33-HTBH_homNE_replicate2	Uncategorized Sample	BioSample 1	MRP5284A1LC3_A1.raw (F154710)	T-complex protein 1 subunit epsilon OS=Homo sapiens OX=9606 GN=CCT5 PE=1 SV=1	TCPE_HUMAN	Human_reviewed_19.fasta	59672.4	1	5	5	8	0.000422	0.109
20201214_WDR33-HTBH_homNE_replicate2	Uncategorized Sample	BioSample 1	MRP5284A1LC3_A1.raw (F154710)	Serine/arginine repetitive matrix protein 2 OS=Homo sapiens OX=9606 GN=SRRM2 PE=1 SV=2	SRRM2_HUMAN	Human_reviewed_19.fasta	299622	0.991	2	2	2	0.000106	0.00581
20201214_WDR33-HTBH_homNE_replicate2	Uncategorized Sample	BioSample 1	MRP5284A1LC3_A1.raw (F154710)	Leucine--tRNA ligase, cytoplasmic OS=Homo sapiens OX=9606 GN=LARS PE=1 SV=2	SYLC_HUMAN	Human_reviewed_19.fasta	134471	1	7	7	7	0.000369	0.0799
20201214_WDR33-HTBH_homNE_replicate2	Uncategorized Sample	BioSample 1	MRP5284A1LC3_A1.raw (F154710)	40S ribosomal protein S9 OS=Homo sapiens OX=9606 GN=RPS9 PE=1 SV=3	RS9_HUMAN	Human_reviewed_19.fasta	22592.5	1	4	4	5	0.000264	0.16
20201214_WDR33-HTBH_homNE_replicate2	Uncategorized Sample	BioSample 1	MRP5284A1LC3_A1.raw (F154710)	Elongation factor 1-beta OS=Homo sapiens OX=9606 GN=EEF1B2 PE=1 SV=3	EF1B_HUMAN	Human_reviewed_19.fasta	24764.2	1	2	2	2	0.000106	0.124
20201214_WDR33-HTBH_homNE_replicate2	Uncategorized Sample	BioSample 1	MRP5284A1LC3_A1.raw (F154710)	60S ribosomal protein L34 OS=Homo sapiens OX=9606 GN=RPL34 PE=1 SV=3	RL34_HUMAN	Human_reviewed_19.fasta	13293.1	1	5	5	7	0.000369	0.291
20201214_WDR33-HTBH_homNE_replicate2	Uncategorized Sample	BioSample 1	MRP5284A1LC3_A1.raw (F154710)	Sorting nexin-3 OS=Homo sapiens OX=9606 GN=SNX3 PE=1 SV=3	SNX3_HUMAN	Human_reviewed_19.fasta	18763	1	3	3	5	0.000264	0.198
20201214_WDR33-HTBH_homNE_replicate2	Uncategorized Sample	BioSample 1	MRP5284A1LC3_A1.raw (F154710)	Chromosome-associated kinesin KIF4A OS=Homo sapiens OX=9606 GN=KIF4A PE=1 SV=3	KIF4A_HUMAN,KIF4B_HUMAN	Human_reviewed_19.fasta	139884	0.937	2	2	2	0.000106	0.0162
20201214_WDR33-HTBH_homNE_replicate2	Uncategorized Sample	BioSample 1	MRP5284A1LC3_A1.raw (F154710)	RNA-binding motif protein, X chromosome OS=Homo sapiens OX=9606 GN=RBMX PE=1 SV=3	RBMX_HUMAN	Human_reviewed_19.fasta	42333.7	1	11	12	31	0.00164	0.274
20201214_WDR33-HTBH_homNE_replicate2	Uncategorized Sample	BioSample 1	MRP5284A1LC3_A1.raw (F154710)	Mitochondrial import inner membrane translocase subunit Tim13 OS=Homo sapiens OX=9606 GN=TIMM13 PE=1 SV=1	TIM13_HUMAN	Human_reviewed_19.fasta	10500.2	1	3	3	3	0.000158	0.368
20201214_WDR33-HTBH_homNE_replicate2	Uncategorized Sample	BioSample 1	MRP5284A1LC3_A1.raw (F154710)	Neurofilament medium polypeptide OS=Homo sapiens OX=9606 GN=NEFM PE=1 SV=3	NFM_HUMAN	Human_reviewed_19.fasta	102471	0.912	2	2	3	0.000158	0.0186
20201214_WDR33-HTBH_homNE_replicate2	Uncategorized Sample	BioSample 1	MRP5284A1LC3_A1.raw (F154710)	Mitotic checkpoint protein BUB3 OS=Homo sapiens OX=9606 GN=BUB3 PE=1 SV=1	BUB3_HUMAN	Human_reviewed_19.fasta	37154.7	1	3	3	3	0.000158	0.113
20201214_WDR33-HTBH_homNE_replicate2	Uncategorized Sample	BioSample 1	MRP5284A1LC3_A1.raw (F154710)	60S ribosomal protein L15 OS=Homo sapiens OX=9606 GN=RPL15 PE=1 SV=2	RL15_HUMAN	Human_reviewed_19.fasta	24146.5	1	6	6	11	0.00058	0.275
20201214_WDR33-HTBH_homNE_replicate2	Uncategorized Sample	BioSample 1	MRP5284A1LC3_A1.raw (F154710)	Keratin, type I cytoskeletal 10 OS=Homo sapiens OX=9606 GN=KRT10 PE=1 SV=6	K1C10_HUMAN	Human_reviewed_19.fasta	58828.8	1	8	8	8	0.000422	0.163
20201214_WDR33-HTBH_homNE_replicate2	Uncategorized Sample	BioSample 1	MRP5284A1LC3_A1.raw (F154710)	Spliceosome RNA helicase DDX39B OS=Homo sapiens OX=9606 GN=DDX39B PE=1 SV=1	DX39B_HUMAN	Human_reviewed_19.fasta	48992	1	3	3	3	0.000158	0.0678
20201214_WDR33-HTBH_homNE_replicate2	Uncategorized Sample	BioSample 1	MRP5284A1LC3_A1.raw (F154710)	40S ribosomal protein S20 OS=Homo sapiens OX=9606 GN=RPS20 PE=1 SV=1	RS20_HUMAN	Human_reviewed_19.fasta	13373	1	4	5	9	0.000475	0.286
20201214_WDR33-HTBH_homNE_replicate2	Uncategorized Sample	BioSample 1	MRP5284A1LC3_A1.raw (F154710)	Aspartate--tRNA ligase, cytoplasmic OS=Homo sapiens OX=9606 GN=DARS PE=1 SV=2	SYDC_HUMAN	Human_reviewed_19.fasta	57136.7	1	9	9	10	0.000528	0.204
20201214_WDR33-HTBH_homNE_replicate2	Uncategorized Sample	BioSample 1	MRP5284A1LC3_A1.raw (F154710)	5'-3' exoribonuclease 2 OS=Homo sapiens OX=9606 GN=XRN2 PE=1 SV=1	XRN2_HUMAN	Human_reviewed_19.fasta	108586	1	3	3	3	0.000158	0.0368
20201214_WDR33-HTBH_homNE_replicate2	Uncategorized Sample	BioSample 1	MRP5284A1LC3_A1.raw (F154710)	40S ribosomal protein S24 OS=Homo sapiens OX=9606 GN=RPS24 PE=1 SV=1	RS24_HUMAN	Human_reviewed_19.fasta	15423.8	1	2	2	2	0.000106	0.203
20201214_WDR33-HTBH_homNE_replicate2	Uncategorized Sample	BioSample 1	MRP5284A1LC3_A1.raw (F154710)	60S ribosomal protein L24 OS=Homo sapiens OX=9606 GN=RPL24 PE=1 SV=1	RL24_HUMAN	Human_reviewed_19.fasta	17779.5	1	3	3	5	0.000264	0.159
20201214_WDR33-HTBH_homNE_replicate2	Uncategorized Sample	BioSample 1	MRP5284A1LC3_A1.raw (F154710)	Ran GTPase-activating protein 1 OS=Homo sapiens OX=9606 GN=RANGAP1 PE=1 SV=1	RAGP1_HUMAN	Human_reviewed_19.fasta	63543.3	1	6	6	6	0.000317	0.126
20201214_WDR33-HTBH_homNE_replicate2	Uncategorized Sample	BioSample 1	MRP5284A1LC3_A1.raw (F154710)	Eukaryotic translation initiation factor 3 subunit F OS=Homo sapiens OX=9606 GN=EIF3F PE=1 SV=1	EIF3F_HUMAN	Human_reviewed_19.fasta	37563.5	1	2	2	2	0.000106	0.07
20201214_WDR33-HTBH_homNE_replicate2	Uncategorized Sample	BioSample 1	MRP5284A1LC3_A1.raw (F154710)	Small nuclear ribonucleoprotein-associated proteins B and B' OS=Homo sapiens OX=9606 GN=SNRPB PE=1 SV=2	RSMB_HUMAN,RSMN_HUMAN	Human_reviewed_19.fasta	24610.6	0.982	2	2	2	0.000106	0.0625
20201214_WDR33-HTBH_homNE_replicate2	Uncategorized Sample	BioSample 1	MRP5284A1LC3_A1.raw (F154710)	Insulin-like growth factor 2 mRNA-binding protein 3 OS=Homo sapiens OX=9606 GN=IGF2BP3 PE=1 SV=2	IF2B3_HUMAN	Human_reviewed_19.fasta	63706	1	4	4	5	0.000264	0.1
20201214_WDR33-HTBH_homNE_replicate2	Uncategorized Sample	BioSample 1	MRP5284A1LC3_A1.raw (F154710)	40S ribosomal protein S8 OS=Homo sapiens OX=9606 GN=RPS8 PE=1 SV=2	RS8_HUMAN	Human_reviewed_19.fasta	24206.4	1	11	11	18	0.00095	0.582
20201214_WDR33-HTBH_homNE_replicate2	Uncategorized Sample	BioSample 1	MRP5284A1LC3_A1.raw (F154710)	Tubulin--tyrosine ligase-like protein 12 OS=Homo sapiens OX=9606 GN=TTLL12 PE=1 SV=2	TTL12_HUMAN	Human_reviewed_19.fasta	74403.7	0.791	2	2	3	0.000158	0.0217
20201214_WDR33-HTBH_homNE_replicate2	Uncategorized Sample	BioSample 1	MRP5284A1LC3_A1.raw (F154710)	Clathrin heavy chain 1 OS=Homo sapiens OX=9606 GN=CLTC PE=1 SV=5	CLH1_HUMAN	Human_reviewed_19.fasta	191619	1	7	7	9	0.000475	0.043
20201214_WDR33-HTBH_homNE_replicate2	Uncategorized Sample	BioSample 1	MRP5284A1LC3_A1.raw (F154710)	Splicing factor 45 OS=Homo sapiens OX=9606 GN=RBM17 PE=1 SV=1	SPF45_HUMAN	Human_reviewed_19.fasta	44962.1	1	2	2	2	0.000106	0.0449
20201214_WDR33-HTBH_homNE_replicate2	Uncategorized Sample	BioSample 1	MRP5284A1LC3_A1.raw (F154710)	Poly [ADP-ribose] polymerase 1 OS=Homo sapiens OX=9606 GN=PARP1 PE=1 SV=4	PARP1_HUMAN	Human_reviewed_19.fasta	113088	1	4	4	4	0.000211	0.0473
20201214_WDR33-HTBH_homNE_replicate2	Uncategorized Sample	BioSample 1	MRP5284A1LC3_A1.raw (F154710)	DNA-directed RNA polymerase II subunit RPB3 OS=Homo sapiens OX=9606 GN=POLR2C PE=1 SV=2	RPB3_HUMAN	Human_reviewed_19.fasta	31441.7	0.998	3	3	3	0.000158	0.105
20201214_WDR33-HTBH_homNE_replicate2	Uncategorized Sample	BioSample 1	MRP5284A1LC3_A1.raw (F154710)	Poly(rC)-binding protein 3 OS=Homo sapiens OX=9606 GN=PCBP3 PE=2 SV=2	PCBP3_HUMAN	Human_reviewed_19.fasta	39466.1	0.994	2	2	3	0.000158	0.199
20201214_WDR33-HTBH_homNE_replicate2	Uncategorized Sample	BioSample 1	MRP5284A1LC3_A1.raw (F154710)	40S ribosomal protein SA OS=Homo sapiens OX=9606 GN=RPSA PE=1 SV=4	RSSA_HUMAN	Human_reviewed_19.fasta	32854.1	1	3	3	3	0.000158	0.129
20201214_WDR33-HTBH_homNE_replicate2	Uncategorized Sample	BioSample 1	MRP5284A1LC3_A1.raw (F154710)	D-3-phosphoglycerate dehydrogenase OS=Homo sapiens OX=9606 GN=PHGDH PE=1 SV=4	SERA_HUMAN	Human_reviewed_19.fasta	56650.6	1	6	6	6	0.000317	0.137
20201214_WDR33-HTBH_homNE_replicate2	Uncategorized Sample	BioSample 1	MRP5284A1LC3_A1.raw (F154710)	Heat shock protein 75 kDa, mitochondrial OS=Homo sapiens OX=9606 GN=TRAP1 PE=1 SV=3	TRAP1_HUMAN	Human_reviewed_19.fasta	80112.9	0.998	2	2	2	0.000106	0.0355
20201214_WDR33-HTBH_homNE_replicate2	Uncategorized Sample	BioSample 1	MRP5284A1LC3_A1.raw (F154710)	T-complex protein 1 subunit beta OS=Homo sapiens OX=9606 GN=CCT2 PE=1 SV=4	TCPB_HUMAN	Human_reviewed_19.fasta	57489.9	1	16	17	21	0.00111	0.366
20201214_WDR33-HTBH_homNE_replicate2	Uncategorized Sample	BioSample 1	MRP5284A1LC3_A1.raw (F154710)	40S ribosomal protein S14 OS=Homo sapiens OX=9606 GN=RPS14 PE=1 SV=3	RS14_HUMAN	Human_reviewed_19.fasta	16272.9	1	4	4	5	0.000264	0.364
20201214_WDR33-HTBH_homNE_replicate2	Uncategorized Sample	BioSample 1	MRP5284A1LC3_A1.raw (F154710)	Heterogeneous nuclear ribonucleoprotein F OS=Homo sapiens OX=9606 GN=HNRNPF PE=1 SV=3	HNRPF_HUMAN	Human_reviewed_19.fasta	45671.9	1	3	3	3	0.000158	0.14
20201214_WDR33-HTBH_homNE_replicate2	Uncategorized Sample	BioSample 1	MRP5284A1LC3_A1.raw (F154710)	Zinc finger protein 469 OS=Homo sapiens OX=9606 GN=ZNF469 PE=2 SV=3	ZN469_HUMAN	Human_reviewed_19.fasta	410202	0.437	2	2	2	0.000106	0.00408
20201214_WDR33-HTBH_homNE_replicate2	Uncategorized Sample	BioSample 1	MRP5284A1LC3_A1.raw (F154710)	Titin OS=Homo sapiens OX=9606 GN=TTN PE=1 SV=4	TITIN_HUMAN	Human_reviewed_19.fasta	3.81569e+06	0.996	6	6	10	0.000528	0.00288
20201214_WDR33-HTBH_homNE_replicate2	Uncategorized Sample	BioSample 1	MRP5284A1LC3_A1.raw (F154710)	U2 snRNP-associated SURP motif-containing protein OS=Homo sapiens OX=9606 GN=U2SURP PE=1 SV=2	SR140_HUMAN	Human_reviewed_19.fasta	118296	1	5	5	5	0.000264	0.0437
20201214_WDR33-HTBH_homNE_replicate2	Uncategorized Sample	BioSample 1	MRP5284A1LC3_A1.raw (F154710)	IST1 homolog OS=Homo sapiens OX=9606 GN=IST1 PE=1 SV=1	IST1_HUMAN	Human_reviewed_19.fasta	39752.2	1	5	5	5	0.000264	0.118
20201214_WDR33-HTBH_homNE_replicate2	Uncategorized Sample	BioSample 1	MRP5284A1LC3_A1.raw (F154710)	Transformer-2 protein homolog alpha OS=Homo sapiens OX=9606 GN=TRA2A PE=1 SV=1	TRA2A_HUMAN	Human_reviewed_19.fasta	32689.4	1	5	7	12	0.000633	0.245
20201214_WDR33-HTBH_homNE_replicate2	Uncategorized Sample	BioSample 1	MRP5284A1LC3_A1.raw (F154710)	Ataxin-10 OS=Homo sapiens OX=9606 GN=ATXN10 PE=1 SV=1	ATX10_HUMAN	Human_reviewed_19.fasta	53490.8	0.795	3	3	3	0.000158	0.04
20201214_WDR33-HTBH_homNE_replicate2	Uncategorized Sample	BioSample 1	MRP5284A1LC3_A1.raw (F154710)	Nuclear mitotic apparatus protein 1 OS=Homo sapiens OX=9606 GN=NUMA1 PE=1 SV=2	NUMA1_HUMAN	Human_reviewed_19.fasta	238260	1	8	8	8	0.000422	0.0392
20201214_WDR33-HTBH_homNE_replicate2	Uncategorized Sample	BioSample 1	MRP5284A1LC3_A1.raw (F154710)	40S ribosomal protein S23 OS=Homo sapiens OX=9606 GN=RPS23 PE=1 SV=3	RS23_HUMAN	Human_reviewed_19.fasta	15807.7	0.998	2	2	2	0.000106	0.154
20201214_WDR33-HTBH_homNE_replicate2	Uncategorized Sample	BioSample 1	MRP5284A1LC3_A1.raw (F154710)	Cartilage-associated protein OS=Homo sapiens OX=9606 GN=CRTAP PE=1 SV=1	CRTAP_HUMAN	Human_reviewed_19.fasta	46563.5	1	11	11	25	0.00132	0.264
20201214_WDR33-HTBH_homNE_replicate2	Uncategorized Sample	BioSample 1	MRP5284A1LC3_A1.raw (F154710)	60S ribosomal protein L13a OS=Homo sapiens OX=9606 GN=RPL13A PE=1 SV=2	RL13A_HUMAN	Human_reviewed_19.fasta	23577.9	1	7	7	12	0.000633	0.251
20201214_WDR33-HTBH_homNE_replicate2	Uncategorized Sample	BioSample 1	MRP5284A1LC3_A1.raw (F154710)	Polyadenylate-binding protein 4 OS=Homo sapiens OX=9606 GN=PABPC4 PE=1 SV=1	PABP4_HUMAN	Human_reviewed_19.fasta	70783.8	1	7	7	12	0.000633	0.247
20201214_WDR33-HTBH_homNE_replicate2	Uncategorized Sample	BioSample 1	MRP5284A1LC3_A1.raw (F154710)	DNA-directed RNA polymerase II subunit RPB2 OS=Homo sapiens OX=9606 GN=POLR2B PE=1 SV=1	RPB2_HUMAN	Human_reviewed_19.fasta	133901	1	3	3	3	0.000158	0.0239
20201214_WDR33-HTBH_homNE_replicate2	Uncategorized Sample	BioSample 1	MRP5284A1LC3_A1.raw (F154710)	Pre-mRNA-splicing factor ATP-dependent RNA helicase DHX15 OS=Homo sapiens OX=9606 GN=DHX15 PE=1 SV=2	DHX15_HUMAN	Human_reviewed_19.fasta	90935.2	1	4	4	4	0.000211	0.0541
20201214_WDR33-HTBH_homNE_replicate2	Uncategorized Sample	BioSample 1	MRP5284A1LC3_A1.raw (F154710)	Enhancer of rudimentary homolog OS=Homo sapiens OX=9606 GN=ERH PE=1 SV=1	ERH_HUMAN	Human_reviewed_19.fasta	12259.3	1	6	11	78	0.00412	0.442
20201214_WDR33-HTBH_homNE_replicate2	Uncategorized Sample	BioSample 1	MRP5284A1LC3_A1.raw (F154710)	Probable ATP-dependent RNA helicase DDX17 OS=Homo sapiens OX=9606 GN=DDX17 PE=1 SV=2	DDX17_HUMAN	Human_reviewed_19.fasta	80274	1	2	2	2	0.000106	0.106
20201214_WDR33-HTBH_homNE_replicate2	Uncategorized Sample	BioSample 1	MRP5284A1LC3_A1.raw (F154710)	T-complex protein 1 subunit delta OS=Homo sapiens OX=9606 GN=CCT4 PE=1 SV=4	TCPD_HUMAN	Human_reviewed_19.fasta	57926	1	16	16	25	0.00132	0.358
20201214_WDR33-HTBH_homNE_replicate2	Uncategorized Sample	BioSample 1	MRP5284A1LC3_A1.raw (F154710)	Serine/arginine repetitive matrix protein 1 OS=Homo sapiens OX=9606 GN=SRRM1 PE=1 SV=2	SRRM1_HUMAN	Human_reviewed_19.fasta	102338	1	4	5	6	0.000317	0.0454
20201214_WDR33-HTBH_homNE_replicate2	Uncategorized Sample	BioSample 1	MRP5284A1LC3_A1.raw (F154710)	Cytoplasmic dynein 1 intermediate chain 2 OS=Homo sapiens OX=9606 GN=DYNC1I2 PE=1 SV=3	DC1I2_HUMAN	Human_reviewed_19.fasta	71455.8	1	2	2	2	0.000106	0.0549
20201214_WDR33-HTBH_homNE_replicate2	Uncategorized Sample	BioSample 1	MRP5284A1LC3_A1.raw (F154710)	Eukaryotic translation initiation factor 3 subunit G OS=Homo sapiens OX=9606 GN=EIF3G PE=1 SV=2	EIF3G_HUMAN	Human_reviewed_19.fasta	35612	1	2	2	2	0.000106	0.0719
20201214_WDR33-HTBH_homNE_replicate2	Uncategorized Sample	BioSample 1	MRP5284A1LC3_A1.raw (F154710)	RNA-binding protein 39 OS=Homo sapiens OX=9606 GN=RBM39 PE=1 SV=2	RBM39_HUMAN	Human_reviewed_19.fasta	59381.4	1	4	4	5	0.000264	0.0906
20201214_WDR33-HTBH_homNE_replicate2	Uncategorized Sample	BioSample 1	MRP5284A1LC3_A1.raw (F154710)	Zinc finger CCCH domain-containing protein 14 OS=Homo sapiens OX=9606 GN=ZC3H14 PE=1 SV=1	ZC3HE_HUMAN	Human_reviewed_19.fasta	82876.1	1	3	3	3	0.000158	0.0476
20201214_WDR33-HTBH_homNE_replicate2	Uncategorized Sample	BioSample 1	MRP5284A1LC3_A1.raw (F154710)	Zinc finger protein 865 OS=Homo sapiens OX=9606 GN=ZNF865 PE=1 SV=1	ZN865_HUMAN	Human_reviewed_19.fasta	111076	0.612	2	2	2	0.000106	0.0142
20201214_WDR33-HTBH_homNE_replicate2	Uncategorized Sample	BioSample 1	MRP5284A1LC3_A1.raw (F154710)	BRCA2-interacting transcriptional repressor EMSY OS=Homo sapiens OX=9606 GN=EMSY PE=1 SV=2	EMSY_HUMAN	Human_reviewed_19.fasta	141464	0.949	2	2	2	0.000106	0.0182
20201214_WDR33-HTBH_homNE_replicate2	Uncategorized Sample	BioSample 1	MRP5284A1LC3_A1.raw (F154710)	Eukaryotic initiation factor 4A-I OS=Homo sapiens OX=9606 GN=EIF4A1 PE=1 SV=1	IF4A1_HUMAN	Human_reviewed_19.fasta	46155.3	1	6	6	6	0.000317	0.209
20201214_WDR33-HTBH_homNE_replicate2	Uncategorized Sample	BioSample 1	MRP5284A1LC3_A1.raw (F154710)	Tubulin beta-4B chain OS=Homo sapiens OX=9606 GN=TUBB4B PE=1 SV=1	TBB4B_HUMAN	Human_reviewed_19.fasta	49830.7	1	4	5	6	0.000317	0.589
20201214_WDR33-HTBH_homNE_replicate2	Uncategorized Sample	BioSample 1	MRP5284A1LC3_A1.raw (F154710)	60S ribosomal protein L14 OS=Homo sapiens OX=9606 GN=RPL14 PE=1 SV=4	RL14_HUMAN	Human_reviewed_19.fasta	23432.3	1	6	7	13	0.000686	0.247
20201214_WDR33-HTBH_homNE_replicate2	Uncategorized Sample	BioSample 1	MRP5284A1LC3_A1.raw (F154710)	60S ribosomal protein L23 OS=Homo sapiens OX=9606 GN=RPL23 PE=1 SV=1	RL23_HUMAN	Human_reviewed_19.fasta	14865.9	1	5	5	8	0.000422	0.436
20201214_WDR33-HTBH_homNE_replicate2	Uncategorized Sample	BioSample 1	MRP5284A1LC3_A1.raw (F154710)	Myosin-9 OS=Homo sapiens OX=9606 GN=MYH9 PE=1 SV=4	MYH9_HUMAN	Human_reviewed_19.fasta	226538	0.999	2	2	2	0.000106	0.0102
20201214_WDR33-HTBH_homNE_replicate2	Uncategorized Sample	BioSample 1	MRP5284A1LC3_A1.raw (F154710)	40S ribosomal protein S7 OS=Homo sapiens OX=9606 GN=RPS7 PE=1 SV=1	RS7_HUMAN	Human_reviewed_19.fasta	22127.5	1	3	3	6	0.000317	0.149
20201214_WDR33-HTBH_homNE_replicate2	Uncategorized Sample	BioSample 1	MRP5284A1LC3_A1.raw (F154710)	Bcl-2-associated transcription factor 1 OS=Homo sapiens OX=9606 GN=BCLAF1 PE=1 SV=2	BCLF1_HUMAN	Human_reviewed_19.fasta	106125	1	34	52	177	0.00934	0.351
20201214_WDR33-HTBH_homNE_replicate2	Uncategorized Sample	BioSample 1	MRP5284A1LC3_A1.raw (F154710)	Poly(rC)-binding protein 2 OS=Homo sapiens OX=9606 GN=PCBP2 PE=1 SV=1	PCBP2_HUMAN	Human_reviewed_19.fasta	38580.9	1	5	5	17	0.000897	0.334
20201214_WDR33-HTBH_homNE_replicate2	Uncategorized Sample	BioSample 1	MRP5284A1LC3_A1.raw (F154710)	DNA-directed RNA polymerases I, II, and III subunit RPABC3 OS=Homo sapiens OX=9606 GN=POLR2H PE=1 SV=4	RPAB3_HUMAN	Human_reviewed_19.fasta	17144.2	1	2	2	3	0.000158	0.16
20201214_WDR33-HTBH_homNE_replicate2	Uncategorized Sample	BioSample 1	MRP5284A1LC3_A1.raw (F154710)	60S ribosomal protein L13 OS=Homo sapiens OX=9606 GN=RPL13 PE=1 SV=4	RL13_HUMAN	Human_reviewed_19.fasta	24262.2	1	6	6	12	0.000633	0.27
20201214_WDR33-HTBH_homNE_replicate2	Uncategorized Sample	BioSample 1	MRP5284A1LC3_A1.raw (F154710)	Insulin-like growth factor 2 mRNA-binding protein 1 OS=Homo sapiens OX=9606 GN=IGF2BP1 PE=1 SV=2	IF2B1_HUMAN	Human_reviewed_19.fasta	63480.5	1	10	10	12	0.000633	0.227
20201214_WDR33-HTBH_homNE_replicate2	Uncategorized Sample	BioSample 1	MRP5284A1LC3_A1.raw (F154710)	40S ribosomal protein S6 OS=Homo sapiens OX=9606 GN=RPS6 PE=1 SV=1	RS6_HUMAN	Human_reviewed_19.fasta	28681.7	1	3	3	3	0.000158	0.141
20201214_WDR33-HTBH_homNE_replicate2	Uncategorized Sample	BioSample 1	MRP5284A1LC3_A1.raw (F154710)	Gem-associated protein 5 OS=Homo sapiens OX=9606 GN=GEMIN5 PE=1 SV=3	GEMI5_HUMAN	Human_reviewed_19.fasta	168591	1	2	2	2	0.000106	0.0119
20201214_WDR33-HTBH_homNE_replicate2	Uncategorized Sample	BioSample 1	MRP5284A1LC3_A1.raw (F154710)	DNA-directed RNA polymerase II subunit RPB1 OS=Homo sapiens OX=9606 GN=POLR2A PE=1 SV=2	RPB1_HUMAN	Human_reviewed_19.fasta	217181	1	8	8	8	0.000422	0.0452
20201214_WDR33-HTBH_homNE_replicate2	Uncategorized Sample	BioSample 1	MRP5284A1LC3_A1.raw (F154710)	Poly(rC)-binding protein 1 OS=Homo sapiens OX=9606 GN=PCBP1 PE=1 SV=2	PCBP1_HUMAN	Human_reviewed_19.fasta	37498.2	1	12	14	34	0.00179	0.5
20201214_WDR33-HTBH_homNE_replicate2	Uncategorized Sample	BioSample 1	MRP5284A1LC3_A1.raw (F154710)	Pre-mRNA 3'-end-processing factor FIP1 OS=Homo sapiens OX=9606 GN=FIP1L1 PE=1 SV=1	FIP1_HUMAN	Human_reviewed_19.fasta	66526.9	1	28	50	312	0.0165	0.714
20201214_WDR33-HTBH_homNE_replicate2	Uncategorized Sample	BioSample 1	MRP5284A1LC3_A1.raw (F154710)	Histone H2B type 1-C/E/F/G/I OS=Homo sapiens OX=9606 GN=HIST1H2BC PE=1 SV=4	H2B1C_HUMAN,H2B1D_HUMAN,H2B1H_HUMAN,H2B1K_HUMAN,H2B1L_HUMAN,H2B1M_HUMAN,H2B1N_HUMAN,H2B2F_HUMAN,H2BFS_HUMAN	Human_reviewed_19.fasta	13952.7	1	4	5	11	0.00058	0.349
20201214_WDR33-HTBH_homNE_replicate2	Uncategorized Sample	BioSample 1	MRP5284A1LC3_A1.raw (F154710)	Signal recognition particle 14 kDa protein OS=Homo sapiens OX=9606 GN=SRP14 PE=1 SV=2	SRP14_HUMAN	Human_reviewed_19.fasta	14570.6	1	2	2	2	0.000106	0.169
20201214_WDR33-HTBH_homNE_replicate2	Uncategorized Sample	BioSample 1	MRP5284A1LC3_A1.raw (F154710)	RalBP1-associated Eps domain-containing protein 1 OS=Homo sapiens OX=9606 GN=REPS1 PE=1 SV=3	REPS1_HUMAN	Human_reviewed_19.fasta	86662	0.998	2	2	2	0.000106	0.0289
20201214_WDR33-HTBH_homNE_replicate2	Uncategorized Sample	BioSample 1	MRP5284A1LC3_A1.raw (F154710)	Histone H1.2 OS=Homo sapiens OX=9606 GN=HIST1H1C PE=1 SV=2	H12_HUMAN	Human_reviewed_19.fasta	21365.8	1	8	9	38	0.002	0.286
20201214_WDR33-HTBH_homNE_replicate2	Uncategorized Sample	BioSample 1	MRP5284A1LC3_A1.raw (F154710)	Splicing factor 3B subunit 2 OS=Homo sapiens OX=9606 GN=SF3B2 PE=1 SV=2	SF3B2_HUMAN	Human_reviewed_19.fasta	100229	0.999	2	2	2	0.000106	0.0235
20201214_WDR33-HTBH_homNE_replicate2	Uncategorized Sample	BioSample 1	MRP5284A1LC3_A1.raw (F154710)	40S ribosomal protein S12 OS=Homo sapiens OX=9606 GN=RPS12 PE=1 SV=3	RS12_HUMAN	Human_reviewed_19.fasta	14514.8	1	3	3	4	0.000211	0.22
20201214_WDR33-HTBH_homNE_replicate2	Uncategorized Sample	BioSample 1	MRP5284A1LC3_A1.raw (F154710)	Heterogeneous nuclear ribonucleoprotein D0 OS=Homo sapiens OX=9606 GN=HNRNPD PE=1 SV=1	HNRPD_HUMAN	Human_reviewed_19.fasta	38434.5	1	3	3	4	0.000211	0.118
20201214_WDR33-HTBH_homNE_replicate2	Uncategorized Sample	BioSample 1	MRP5284A1LC3_A1.raw (F154710)	Eukaryotic initiation factor 4A-III OS=Homo sapiens OX=9606 GN=EIF4A3 PE=1 SV=4	IF4A3_HUMAN	Human_reviewed_19.fasta	46872.4	1	9	9	14	0.000739	0.258
20201214_WDR33-HTBH_homNE_replicate2	Uncategorized Sample	BioSample 1	MRP5284A1LC3_A1.raw (F154710)	E1B 55 kDa protein OS=Human adenovirus C serotype 5 OX=28285 PE=1 SV=1	E1B55_ADE05	Human_reviewed_19.fasta	54999.1	1	15	18	39	0.00206	0.389
20201214_WDR33-HTBH_homNE_replicate2	Uncategorized Sample	BioSample 1	MRP5284A1LC3_A1.raw (F154710)	Eukaryotic translation initiation factor 3 subunit M OS=Homo sapiens OX=9606 GN=EIF3M PE=1 SV=1	EIF3M_HUMAN	Human_reviewed_19.fasta	42503.9	1	2	2	3	0.000158	0.0535
20201214_WDR33-HTBH_homNE_replicate2	Uncategorized Sample	BioSample 1	MRP5284A1LC3_A1.raw (F154710)	Prolyl 4-hydroxylase subunit alpha-2 OS=Homo sapiens OX=9606 GN=P4HA2 PE=1 SV=1	P4HA2_HUMAN	Human_reviewed_19.fasta	60902.9	1	10	10	12	0.000633	0.249
20201214_WDR33-HTBH_homNE_replicate2	Uncategorized Sample	BioSample 1	MRP5284A1LC3_A1.raw (F154710)	Heterogeneous nuclear ribonucleoprotein U-like protein 2 OS=Homo sapiens OX=9606 GN=HNRNPUL2 PE=1 SV=1	HNRL2_HUMAN	Human_reviewed_19.fasta	85105.2	1	3	3	3	0.000158	0.0482
20201214_WDR33-HTBH_homNE_replicate2	Uncategorized Sample	BioSample 1	MRP5284A1LC3_A1.raw (F154710)	60S ribosomal protein L10a OS=Homo sapiens OX=9606 GN=RPL10A PE=1 SV=2	RL10A_HUMAN	Human_reviewed_19.fasta	24832	1	4	4	6	0.000317	0.212
20201214_WDR33-HTBH_homNE_replicate2	Uncategorized Sample	BioSample 1	MRP5284A1LC3_A1.raw (F154710)	Signal recognition particle subunit SRP72 OS=Homo sapiens OX=9606 GN=SRP72 PE=1 SV=3	SRP72_HUMAN	Human_reviewed_19.fasta	74608.3	0.999	3	3	3	0.000158	0.0507
20201214_WDR33-HTBH_homNE_replicate2	Uncategorized Sample	BioSample 1	MRP5284A1LC3_A1.raw (F154710)	Lysine--tRNA ligase OS=Homo sapiens OX=9606 GN=KARS PE=1 SV=3	SYK_HUMAN	Human_reviewed_19.fasta	68050.4	1	6	6	6	0.000317	0.0921
20201214_WDR33-HTBH_homNE_replicate2	Uncategorized Sample	BioSample 1	MRP5284A1LC3_A1.raw (F154710)	COP9 signalosome complex subunit 5 OS=Homo sapiens OX=9606 GN=COPS5 PE=1 SV=4	CSN5_HUMAN	Human_reviewed_19.fasta	37579.9	0.999	3	3	10	0.000528	0.114
20201214_WDR33-HTBH_homNE_replicate2	Uncategorized Sample	BioSample 1	MRP5284A1LC3_A1.raw (F154710)	40S ribosomal protein S11 OS=Homo sapiens OX=9606 GN=RPS11 PE=1 SV=3	RS11_HUMAN	Human_reviewed_19.fasta	18431.3	0.999	2	2	4	0.000211	0.0949
20201214_WDR33-HTBH_homNE_replicate2	Uncategorized Sample	BioSample 1	MRP5284A1LC3_A1.raw (F154710)	Serine/arginine-rich splicing factor 7 OS=Homo sapiens OX=9606 GN=SRSF7 PE=1 SV=1	SRSF7_HUMAN	Human_reviewed_19.fasta	27367.5	1	11	14	47	0.00248	0.37
20201214_WDR33-HTBH_homNE_replicate2	Uncategorized Sample	BioSample 1	MRP5284A1LC3_A1.raw (F154710)	60S ribosomal protein L31 OS=Homo sapiens OX=9606 GN=RPL31 PE=1 SV=1	RL31_HUMAN	Human_reviewed_19.fasta	14463.2	1	2	2	4	0.000211	0.184
20201214_WDR33-HTBH_homNE_replicate2	Uncategorized Sample	BioSample 1	MRP5284A1LC3_A1.raw (F154710)	Fatty acid synthase OS=Homo sapiens OX=9606 GN=FASN PE=1 SV=3	FAS_HUMAN	Human_reviewed_19.fasta	273427	0.998	2	2	2	0.000106	0.00717
20201214_WDR33-HTBH_homNE_replicate2	Uncategorized Sample	BioSample 1	MRP5284A1LC3_A1.raw (F154710)	60S ribosomal protein L9 OS=Homo sapiens OX=9606 GN=RPL9 PE=1 SV=1	RL9_HUMAN	Human_reviewed_19.fasta	21863.7	1	4	4	5	0.000264	0.193
20201214_WDR33-HTBH_homNE_replicate2	Uncategorized Sample	BioSample 1	MRP5284A1LC3_A1.raw (F154710)	Replication protein A 70 kDa DNA-binding subunit OS=Homo sapiens OX=9606 GN=RPA1 PE=1 SV=2	RFA1_HUMAN	Human_reviewed_19.fasta	68139	1	7	7	8	0.000422	0.128
20201214_WDR33-HTBH_homNE_replicate2	Uncategorized Sample	BioSample 1	MRP5284A1LC3_A1.raw (F154710)	Ataxin-2-like protein OS=Homo sapiens OX=9606 GN=ATXN2L PE=1 SV=2	ATX2L_HUMAN	Human_reviewed_19.fasta	113372	1	9	9	11	0.00058	0.104
20201214_WDR33-HTBH_homNE_replicate2	Uncategorized Sample	BioSample 1	MRP5284A1LC3_A1.raw (F154710)	Cleavage and polyadenylation specificity factor subunit 4 OS=Homo sapiens OX=9606 GN=CPSF4 PE=1 SV=1	CPSF4_HUMAN	Human_reviewed_19.fasta	30254.4	1	16	27	134	0.00707	0.651
20201214_WDR33-HTBH_homNE_replicate2	Uncategorized Sample	BioSample 1	MRP5284A1LC3_A1.raw (F154710)	X-ray repair cross-complementing protein 5 OS=Homo sapiens OX=9606 GN=XRCC5 PE=1 SV=3	XRCC5_HUMAN	Human_reviewed_19.fasta	82707.1	0.998	2	2	2	0.000106	0.0314
20201214_WDR33-HTBH_homNE_replicate2	Uncategorized Sample	BioSample 1	MRP5284A1LC3_A1.raw (F154710)	Polypyrimidine tract-binding protein 1 OS=Homo sapiens OX=9606 GN=PTBP1 PE=1 SV=1	PTBP1_HUMAN	Human_reviewed_19.fasta	57222.5	1	10	11	16	0.000844	0.256
20201214_WDR33-HTBH_homNE_replicate2	Uncategorized Sample	BioSample 1	MRP5284A1LC3_A1.raw (F154710)	60S ribosomal protein L12 OS=Homo sapiens OX=9606 GN=RPL12 PE=1 SV=1	RL12_HUMAN	Human_reviewed_19.fasta	17819.1	1	6	7	12	0.000633	0.424
20201214_WDR33-HTBH_homNE_replicate2	Uncategorized Sample	BioSample 1	MRP5284A1LC3_A1.raw (F154710)	S-phase kinase-associated protein 1 OS=Homo sapiens OX=9606 GN=SKP1 PE=1 SV=2	SKP1_HUMAN	Human_reviewed_19.fasta	18658.4	1	3	3	4	0.000211	0.166
20201214_WDR33-HTBH_homNE_replicate2	Uncategorized Sample	BioSample 1	MRP5284A1LC3_A1.raw (F154710)	Protein LSM12 homolog OS=Homo sapiens OX=9606 GN=LSM12 PE=1 SV=2	LSM12_HUMAN	Human_reviewed_19.fasta	21700.4	1	2	2	2	0.000106	0.113
20201214_WDR33-HTBH_homNE_replicate2	Uncategorized Sample	BioSample 1	MRP5284A1LC3_A1.raw (F154710)	Serine/threonine-protein phosphatase PP1-gamma catalytic subunit OS=Homo sapiens OX=9606 GN=PPP1CC PE=1 SV=1	PP1G_HUMAN	Human_reviewed_19.fasta	36985.6	1	3	3	4	0.000211	0.115
20201214_WDR33-HTBH_homNE_replicate2	Uncategorized Sample	BioSample 1	MRP5284A1LC3_A1.raw (F154710)	40S ribosomal protein S4, X isoform OS=Homo sapiens OX=9606 GN=RPS4X PE=1 SV=2	RS4X_HUMAN	Human_reviewed_19.fasta	29599.3	1	4	4	5	0.000264	0.179
20201214_WDR33-HTBH_homNE_replicate2	Uncategorized Sample	BioSample 1	MRP5284A1LC3_A1.raw (F154710)	Heterogeneous nuclear ribonucleoprotein M OS=Homo sapiens OX=9606 GN=HNRNPM PE=1 SV=3	HNRPM_HUMAN	Human_reviewed_19.fasta	77517.3	1	13	13	21	0.00111	0.199
20201214_WDR33-HTBH_homNE_replicate2	Uncategorized Sample	BioSample 1	MRP5284A1LC3_A1.raw (F154710)	Fragile X mental retardation syndrome-related protein 2 OS=Homo sapiens OX=9606 GN=FXR2 PE=1 SV=2	FXR2_HUMAN	Human_reviewed_19.fasta	74224	1	11	12	19	0.001	0.198
20201214_WDR33-HTBH_homNE_replicate2	Uncategorized Sample	BioSample 1	MRP5284A1LC3_A1.raw (F154710)	60S ribosomal protein L21 OS=Homo sapiens OX=9606 GN=RPL21 PE=1 SV=2	RL21_HUMAN	Human_reviewed_19.fasta	18565	1	4	4	5	0.000264	0.244
20201214_WDR33-HTBH_homNE_replicate2	Uncategorized Sample	BioSample 1	MRP5284A1LC3_A1.raw (F154710)	Small nuclear ribonucleoprotein E OS=Homo sapiens OX=9606 GN=SNRPE PE=1 SV=1	RUXE_HUMAN	Human_reviewed_19.fasta	10803.9	1	2	2	2	0.000106	0.25
20201214_WDR33-HTBH_homNE_replicate2	Uncategorized Sample	BioSample 1	MRP5284A1LC3_A1.raw (F154710)	Serine/arginine-rich splicing factor 6 OS=Homo sapiens OX=9606 GN=SRSF6 PE=1 SV=2	SRSF6_HUMAN	Human_reviewed_19.fasta	39588.4	1	14	16	33	0.00174	0.32
20201214_WDR33-HTBH_homNE_replicate2	Uncategorized Sample	BioSample 1	MRP5284A1LC3_A1.raw (F154710)	40S ribosomal protein S5 OS=Homo sapiens OX=9606 GN=RPS5 PE=1 SV=4	RS5_HUMAN	Human_reviewed_19.fasta	22877	1	6	8	14	0.000739	0.216
20201214_WDR33-HTBH_homNE_replicate2	Uncategorized Sample	BioSample 1	MRP5284A1LC3_A1.raw (F154710)	KH domain-containing, RNA-binding, signal transduction-associated protein 1 OS=Homo sapiens OX=9606 GN=KHDRBS1 PE=1 SV=1	KHDR1_HUMAN	Human_reviewed_19.fasta	48228.2	1	6	8	18	0.00095	0.235
20201214_WDR33-HTBH_homNE_replicate2	Uncategorized Sample	BioSample 1	MRP5284A1LC3_A1.raw (F154710)	60S ribosomal protein L27a OS=Homo sapiens OX=9606 GN=RPL27A PE=1 SV=2	RL27A_HUMAN	Human_reviewed_19.fasta	16561.4	1	2	2	8	0.000422	0.155
20201214_WDR33-HTBH_homNE_replicate2	Uncategorized Sample	BioSample 1	MRP5284A1LC3_A1.raw (F154710)	ELAV-like protein 1 OS=Homo sapiens OX=9606 GN=ELAVL1 PE=1 SV=2	ELAV1_HUMAN	Human_reviewed_19.fasta	36092.6	1	3	3	5	0.000264	0.123
20201214_WDR33-HTBH_homNE_replicate2	Uncategorized Sample	BioSample 1	MRP5284A1LC3_A1.raw (F154710)	Probable ATP-dependent RNA helicase DDX6 OS=Homo sapiens OX=9606 GN=DDX6 PE=1 SV=2	DDX6_HUMAN	Human_reviewed_19.fasta	54418.6	1	3	3	3	0.000158	0.0952
20201214_WDR33-HTBH_homNE_replicate2	Uncategorized Sample	BioSample 1	MRP5284A1LC3_A1.raw (F154710)	Arginine--tRNA ligase, cytoplasmic OS=Homo sapiens OX=9606 GN=RARS PE=1 SV=2	SYRC_HUMAN	Human_reviewed_19.fasta	75382	1	4	4	5	0.000264	0.0545
20201214_WDR33-HTBH_homNE_replicate2	Uncategorized Sample	BioSample 1	MRP5284A1LC3_A1.raw (F154710)	Calponin-3 OS=Homo sapiens OX=9606 GN=CNN3 PE=1 SV=1	CNN3_HUMAN	Human_reviewed_19.fasta	36414.6	1	2	2	2	0.000106	0.0821
20201214_WDR33-HTBH_homNE_replicate2	Uncategorized Sample	BioSample 1	MRP5284A1LC3_A1.raw (F154710)	Cleavage and polyadenylation specificity factor subunit 3 OS=Homo sapiens OX=9606 GN=CPSF3 PE=1 SV=1	CPSF3_HUMAN	Human_reviewed_19.fasta	77488	1	34	45	277	0.0146	0.556
20201214_WDR33-HTBH_homNE_replicate2	Uncategorized Sample	BioSample 1	MRP5284A1LC3_A1.raw (F154710)	Protein-L-isoaspartate(D-aspartate) O-methyltransferase OS=Homo sapiens OX=9606 GN=PCMT1 PE=1 SV=4	PIMT_HUMAN	Human_reviewed_19.fasta	24636.8	1	7	8	9	0.000475	0.502
20201214_WDR33-HTBH_homNE_replicate2	Uncategorized Sample	BioSample 1	MRP5284A1LC3_A1.raw (F154710)	Splicing factor 3B subunit 1 OS=Homo sapiens OX=9606 GN=SF3B1 PE=1 SV=3	SF3B1_HUMAN	Human_reviewed_19.fasta	145835	1	2	3	4	0.000211	0.0253
20201214_WDR33-HTBH_homNE_replicate2	Uncategorized Sample	BioSample 1	MRP5284A1LC3_A1.raw (F154710)	Heat shock protein HSP 90-beta OS=Homo sapiens OX=9606 GN=HSP90AB1 PE=1 SV=4	HS90B_HUMAN	Human_reviewed_19.fasta	83267.3	1	9	10	17	0.000897	0.113
20201214_WDR33-HTBH_homNE_replicate2	Uncategorized Sample	BioSample 1	MRP5284A1LC3_A1.raw (F154710)	Heterogeneous nuclear ribonucleoproteins C1/C2 OS=Homo sapiens OX=9606 GN=HNRNPC PE=1 SV=4	HNRPC_HUMAN	Human_reviewed_19.fasta	33670.5	1	11	11	26	0.00137	0.324
20201214_WDR33-HTBH_homNE_replicate2	Uncategorized Sample	BioSample 1	MRP5284A1LC3_A1.raw (F154710)	DNA-directed RNA polymerases I, II, and III subunit RPABC1 OS=Homo sapiens OX=9606 GN=POLR2E PE=1 SV=4	RPAB1_HUMAN	Human_reviewed_19.fasta	24551.4	1	6	6	6	0.000317	0.281
20201214_WDR33-HTBH_homNE_replicate2	Uncategorized Sample	BioSample 1	MRP5284A1LC3_A1.raw (F154710)	Hydroxyacylglutathione hydrolase, mitochondrial OS=Homo sapiens OX=9606 GN=HAGH PE=1 SV=2	GLO2_HUMAN	Human_reviewed_19.fasta	33805.5	1	2	2	3	0.000158	0.0844
20201214_WDR33-HTBH_homNE_replicate2	Uncategorized Sample	BioSample 1	MRP5284A1LC3_A1.raw (F154710)	60S acidic ribosomal protein P1 OS=Homo sapiens OX=9606 GN=RPLP1 PE=1 SV=1	RLA1_HUMAN	Human_reviewed_19.fasta	11514.1	1	2	2	4	0.000211	0.667
20201214_WDR33-HTBH_homNE_replicate2	Uncategorized Sample	BioSample 1	MRP5284A1LC3_A1.raw (F154710)	pre-mRNA 3' end processing protein WDR33 OS=Homo sapiens OX=9606 GN=WDR33 PE=1 SV=2	WDR33_HUMAN	Human_reviewed_19.fasta	145891	1	66	107	812	0.0428	0.581
20201214_WDR33-HTBH_homNE_replicate2	Uncategorized Sample	BioSample 1	MRP5284A1LC3_A1.raw (F154710)	Insulin receptor substrate 4 OS=Homo sapiens OX=9606 GN=IRS4 PE=1 SV=1	IRS4_HUMAN	Human_reviewed_19.fasta	133769	1	2	2	2	0.000106	0.0247
20201214_WDR33-HTBH_homNE_replicate2	Uncategorized Sample	BioSample 1	MRP5284A1LC3_A1.raw (F154710)	Keratin, type I cytoskeletal 16 OS=Homo sapiens OX=9606 GN=KRT16 PE=1 SV=4	K1C16_HUMAN	Human_reviewed_19.fasta	51269	1	3	3	3	0.000158	0.133
20201214_WDR33-HTBH_homNE_replicate2	Uncategorized Sample	BioSample 1	MRP5284A1LC3_A1.raw (F154710)	Fragile X mental retardation syndrome-related protein 1 OS=Homo sapiens OX=9606 GN=FXR1 PE=1 SV=3	FXR1_HUMAN	Human_reviewed_19.fasta	69720.9	1	8	8	8	0.000422	0.201
20201214_WDR33-HTBH_homNE_replicate2	Uncategorized Sample	BioSample 1	MRP5284A1LC3_A1.raw (F154710)	Far upstream element-binding protein 2 OS=Homo sapiens OX=9606 GN=KHSRP PE=1 SV=4	FUBP2_HUMAN	Human_reviewed_19.fasta	73115.6	1	3	3	3	0.000158	0.0534
20201214_WDR33-HTBH_homNE_replicate2	Uncategorized Sample	BioSample 1	MRP5284A1LC3_A1.raw (F154710)	DnaJ homolog subfamily A member 2 OS=Homo sapiens OX=9606 GN=DNAJA2 PE=1 SV=1	DNJA2_HUMAN	Human_reviewed_19.fasta	45745.7	1	2	2	2	0.000106	0.051
20201214_WDR33-HTBH_homNE_replicate2	Uncategorized Sample	BioSample 1	MRP5284A1LC3_A1.raw (F154710)	Eukaryotic translation initiation factor 3 subunit B OS=Homo sapiens OX=9606 GN=EIF3B PE=1 SV=3	EIF3B_HUMAN	Human_reviewed_19.fasta	92482.8	1	6	6	8	0.000422	0.0872
20201214_WDR33-HTBH_homNE_replicate2	Uncategorized Sample	BioSample 1	MRP5284A1LC3_A1.raw (F154710)	Mid1-interacting protein 1 OS=Homo sapiens OX=9606 GN=MID1IP1 PE=1 SV=1	M1IP1_HUMAN	Human_reviewed_19.fasta	20201.7	1	5	5	6	0.000317	0.448
20201214_WDR33-HTBH_homNE_replicate2	Uncategorized Sample	BioSample 1	MRP5284A1LC3_A1.raw (F154710)	Eukaryotic translation initiation factor 3 subunit L OS=Homo sapiens OX=9606 GN=EIF3L PE=1 SV=1	EIF3L_HUMAN	Human_reviewed_19.fasta	66729.3	1	7	7	7	0.000369	0.126
20201214_WDR33-HTBH_homNE_replicate2	Uncategorized Sample	BioSample 1	MRP5284A1LC3_A1.raw (F154710)	Host cell factor 1 OS=Homo sapiens OX=9606 GN=HCFC1 PE=1 SV=2	HCFC1_HUMAN	Human_reviewed_19.fasta	208724	0.998	2	2	2	0.000106	0.00786
20201214_WDR33-HTBH_homNE_replicate2	Uncategorized Sample	BioSample 1	MRP5284A1LC3_A1.raw (F154710)	Splicing factor, proline- and glutamine-rich OS=Homo sapiens OX=9606 GN=SFPQ PE=1 SV=2	SFPQ_HUMAN	Human_reviewed_19.fasta	76149.5	1	2	2	2	0.000106	0.0325
20201214_WDR33-HTBH_homNE_replicate2	Uncategorized Sample	BioSample 1	MRP5284A1LC3_A1.raw (F154710)	Prolyl 4-hydroxylase subunit alpha-1 OS=Homo sapiens OX=9606 GN=P4HA1 PE=1 SV=2	P4HA1_HUMAN	Human_reviewed_19.fasta	61051.6	1	13	14	22	0.00116	0.287
20201214_WDR33-HTBH_homNE_replicate2	Uncategorized Sample	BioSample 1	MRP5284A1LC3_A1.raw (F154710)	Polyadenylate-binding protein 1 OS=Homo sapiens OX=9606 GN=PABPC1 PE=1 SV=2	PABP1_HUMAN	Human_reviewed_19.fasta	70671.3	1	26	32	88	0.00464	0.407
20201214_WDR33-HTBH_homNE_replicate2	Uncategorized Sample	BioSample 1	MRP5284A1LC3_A1.raw (F154710)	Cleavage stimulation factor subunit 2 tau variant OS=Homo sapiens OX=9606 GN=CSTF2T PE=1 SV=1	CSTFT_HUMAN	Human_reviewed_19.fasta	64436.9	1	6	6	9	0.000475	0.377
20201214_WDR33-HTBH_homNE_replicate2	Uncategorized Sample	BioSample 1	MRP5284A1LC3_A1.raw (F154710)	Ubiquitin-associated protein 2-like OS=Homo sapiens OX=9606 GN=UBAP2L PE=1 SV=2	UBP2L_HUMAN	Human_reviewed_19.fasta	114534	1	2	2	2	0.000106	0.0239
20201214_WDR33-HTBH_homNE_replicate2	Uncategorized Sample	BioSample 1	MRP5284A1LC3_A1.raw (F154710)	DNA-directed RNA polymerase II subunit RPB9 OS=Homo sapiens OX=9606 GN=POLR2I PE=1 SV=1	RPB9_HUMAN	Human_reviewed_19.fasta	14522.9	0.933	2	2	2	0.000106	0.24
20201214_WDR33-HTBH_homNE_replicate2	Uncategorized Sample	BioSample 1	MRP5284A1LC3_A1.raw (F154710)	T-complex protein 1 subunit alpha OS=Homo sapiens OX=9606 GN=TCP1 PE=1 SV=1	TCPA_HUMAN	Human_reviewed_19.fasta	60345.2	1	13	15	20	0.00106	0.263
20201214_WDR33-HTBH_homNE_replicate2	Uncategorized Sample	BioSample 1	MRP5284A1LC3_A1.raw (F154710)	Histone H1.0 OS=Homo sapiens OX=9606 GN=H1F0 PE=1 SV=3	H10_HUMAN	Human_reviewed_19.fasta	20864.1	1	3	3	3	0.000158	0.144
20201214_WDR33-HTBH_homNE_replicate2	Uncategorized Sample	BioSample 1	MRP5284A1LC3_A1.raw (F154710)	40S ribosomal protein S10 OS=Homo sapiens OX=9606 GN=RPS10 PE=1 SV=1	RS10_HUMAN	Human_reviewed_19.fasta	18898.3	1	3	3	8	0.000422	0.182
20201214_WDR33-HTBH_homNE_replicate2	Uncategorized Sample	BioSample 1	MRP5284A1LC3_A1.raw (F154710)	Apoptosis inhibitor 5 OS=Homo sapiens OX=9606 GN=API5 PE=1 SV=3	API5_HUMAN	Human_reviewed_19.fasta	59006.8	1	5	5	5	0.000264	0.0935
20201214_WDR33-HTBH_homNE_replicate2	Uncategorized Sample	BioSample 1	MRP5284A1LC3_A1.raw (F154710)	Pinin OS=Homo sapiens OX=9606 GN=PNN PE=1 SV=5	PININ_HUMAN	Human_reviewed_19.fasta	81627.3	1	7	8	9	0.000475	0.0921
20201214_WDR33-HTBH_homNE_replicate2	Uncategorized Sample	BioSample 1	MRP5284A1LC3_A1.raw (F154710)	60 kDa heat shock protein, mitochondrial OS=Homo sapiens OX=9606 GN=HSPD1 PE=1 SV=2	CH60_HUMAN	Human_reviewed_19.fasta	61055.7	1	20	20	45	0.00237	0.455
20201214_WDR33-HTBH_homNE_replicate2	Uncategorized Sample	BioSample 1	MRP5284A1LC3_A1.raw (F154710)	60S ribosomal protein L30 OS=Homo sapiens OX=9606 GN=RPL30 PE=1 SV=2	RL30_HUMAN	Human_reviewed_19.fasta	12784.7	1	7	7	11	0.00058	0.643
20201214_WDR33-HTBH_homNE_replicate2	Uncategorized Sample	BioSample 1	MRP5284A1LC3_A1.raw (F154710)	Histone H1x OS=Homo sapiens OX=9606 GN=H1FX PE=1 SV=1	H1X_HUMAN	Human_reviewed_19.fasta	22487.9	1	4	4	4	0.000211	0.178
20201214_WDR33-HTBH_homNE_replicate2	Uncategorized Sample	BioSample 1	MRP5284A1LC3_A1.raw (F154710)	DnaJ homolog subfamily A member 1 OS=Homo sapiens OX=9606 GN=DNAJA1 PE=1 SV=2	DNJA1_HUMAN	Human_reviewed_19.fasta	44868.6	0.999	2	2	3	0.000158	0.0403
20201214_WDR33-HTBH_homNE_replicate2	Uncategorized Sample	BioSample 1	MRP5284A1LC3_A1.raw (F154710)	Importin subunit beta-1 OS=Homo sapiens OX=9606 GN=KPNB1 PE=1 SV=2	IMB1_HUMAN	Human_reviewed_19.fasta	97171.3	1	2	2	2	0.000106	0.0274
20201214_WDR33-HTBH_homNE_replicate2	Uncategorized Sample	BioSample 1	MRP5284A1LC3_A1.raw (F154710)	60S ribosomal protein L8 OS=Homo sapiens OX=9606 GN=RPL8 PE=1 SV=2	RL8_HUMAN	Human_reviewed_19.fasta	28024.8	1	8	8	14	0.000739	0.284
END OF FILE

## Sheet: Replicate3
MRP5303_20201214_HTBH_NEdet_1_replicate3, Protein report created on 01/26/2022
Experiment: MRP5303_20201214_HTBH_NEdet_1_replicate3
	Peak List Generator: unknown
		Version: unknown
		Charge States Calculated: unknown
		Deisotoped: unknown
		Textual Annotation: unknown
	Database Set: 1 Database
		Database Name: the Human_reviewed_19 database
			Version: unknown
			Taxonomy: All Entries
			Number of Proteins: 23823
		Does database contain common contaminants?: unknown
	Search Engine Set: 1 Search Engine
		Search Engine: Mascot
			Version: 2.4.1
			Samples: All Samples
			Fragment Tolerance: 0.100 Da (Monoisotopic)
			Parent Tolerance: 10.0 PPM (Monoisotopic)
			Fixed Modifications:
			Variable Modifications: +16 on M (Oxidation), +57 on C (Carbamidomethyl), +80 on STY (Phospho)
			Database: the Human_reviewed_19 database (unknown version, 23823 entries)
			Digestion Enzyme: Trypsin
			Max Missed Cleavages: 2
			Probability Model:
				MRP5303A1LC2_soln.raw (F154891): Peptide Prophet with Delta Mass Correction (No decoys found) [all charge states]
	Scaffold: Version: Scaffold_4.8.8
		Modification Metadata Set: 2322 modifications
			Source: C:\Program Files\Scaffold 4\parameters\unimod.xml
			Comment:
		Protein Grouping Strategy: Experiment-wide grouping with binary peptide-protein weights
		Peptide Thresholds: 20.0% minimum
		Protein Thresholds: 20.0% minimum and 2 peptides minimum
		Peptide FDR: 10.8% (Prophet)
		Protein FDR: 0.3% (Prophet)
		GO Annotation Source(s):
		Alternate ID Source(s):
Experiment name	Biological sample category	Biological sample name	MS/MS sample name	Protein name	Protein accession numbers	Database sources	Protein molecular weight (Da)	Protein identification probability	Exclusive unique peptide count	Exclusive unique spectrum count	Exclusive spectrum count	Percentage of total spectra	Percentage sequence coverage
MRP5303_20201214_HTBH_NEdet_1_replicate3	Uncategorized Sample	BioSample 1	MRP5303A1LC2_soln.raw (F154891)	Nuclease-sensitive element-binding protein 1 OS=Homo sapiens OX=9606 GN=YBX1 PE=1 SV=3	YBOX1_HUMAN	Human_reviewed_19.fasta	35923.8	1	8	9	10	0.00123	0.475
MRP5303_20201214_HTBH_NEdet_1_replicate3	Uncategorized Sample	BioSample 1	MRP5303A1LC2_soln.raw (F154891)	Histone deacetylase complex subunit SAP18 OS=Homo sapiens OX=9606 GN=SAP18 PE=1 SV=1	SAP18_HUMAN	Human_reviewed_19.fasta	17561.5	1	5	6	7	0.000858	0.353
MRP5303_20201214_HTBH_NEdet_1_replicate3	Uncategorized Sample	BioSample 1	MRP5303A1LC2_soln.raw (F154891)	RuvB-like 2 OS=Homo sapiens OX=9606 GN=RUVBL2 PE=1 SV=3	RUVB2_HUMAN	Human_reviewed_19.fasta	51158.1	0.998	2	2	2	0.000245	0.0497
MRP5303_20201214_HTBH_NEdet_1_replicate3	Uncategorized Sample	BioSample 1	MRP5303A1LC2_soln.raw (F154891)	Desmoplakin OS=Homo sapiens OX=9606 GN=DSP PE=1 SV=3	DESP_HUMAN	Human_reviewed_19.fasta	331781	1	23	24	24	0.00294	0.101
MRP5303_20201214_HTBH_NEdet_1_replicate3	Uncategorized Sample	BioSample 1	MRP5303A1LC2_soln.raw (F154891)	Ras-related protein Rab-7a OS=Homo sapiens OX=9606 GN=RAB7A PE=1 SV=1	RAB7A_HUMAN	Human_reviewed_19.fasta	23490	0.999	2	2	3	0.000368	0.121
MRP5303_20201214_HTBH_NEdet_1_replicate3	Uncategorized Sample	BioSample 1	MRP5303A1LC2_soln.raw (F154891)	Small nuclear ribonucleoprotein Sm D3 OS=Homo sapiens OX=9606 GN=SNRPD3 PE=1 SV=1	SMD3_HUMAN	Human_reviewed_19.fasta	13916.6	1	2	3	3	0.000368	0.238
MRP5303_20201214_HTBH_NEdet_1_replicate3	Uncategorized Sample	BioSample 1	MRP5303A1LC2_soln.raw (F154891)	Glycerol-3-phosphate dehydrogenase, mitochondrial OS=Homo sapiens OX=9606 GN=GPD2 PE=1 SV=3	GPDM_HUMAN	Human_reviewed_19.fasta	80854.6	0.998	2	2	2	0.000245	0.0261
MRP5303_20201214_HTBH_NEdet_1_replicate3	Uncategorized Sample	BioSample 1	MRP5303A1LC2_soln.raw (F154891)	5'-3' exoribonuclease 2 OS=Homo sapiens OX=9606 GN=XRN2 PE=1 SV=1	XRN2_HUMAN	Human_reviewed_19.fasta	108586	1	5	5	5	0.000613	0.0674
MRP5303_20201214_HTBH_NEdet_1_replicate3	Uncategorized Sample	BioSample 1	MRP5303A1LC2_soln.raw (F154891)	SNW domain-containing protein 1 OS=Homo sapiens OX=9606 GN=SNW1 PE=1 SV=1	SNW1_HUMAN	Human_reviewed_19.fasta	61495.9	1	6	6	7	0.000858	0.185
MRP5303_20201214_HTBH_NEdet_1_replicate3	Uncategorized Sample	BioSample 1	MRP5303A1LC2_soln.raw (F154891)	Prolyl 4-hydroxylase subunit alpha-2 OS=Homo sapiens OX=9606 GN=P4HA2 PE=1 SV=1	P4HA2_HUMAN	Human_reviewed_19.fasta	60902.9	1	11	11	11	0.00135	0.254
MRP5303_20201214_HTBH_NEdet_1_replicate3	Uncategorized Sample	BioSample 1	MRP5303A1LC2_soln.raw (F154891)	Electron transfer flavoprotein-ubiquinone oxidoreductase, mitochondrial OS=Homo sapiens OX=9606 GN=ETFDH PE=1 SV=2	ETFD_HUMAN	Human_reviewed_19.fasta	68496.6	1	2	2	2	0.000245	0.0357
MRP5303_20201214_HTBH_NEdet_1_replicate3	Uncategorized Sample	BioSample 1	MRP5303A1LC2_soln.raw (F154891)	Plakophilin-1 OS=Homo sapiens OX=9606 GN=PKP1 PE=1 SV=2	PKP1_HUMAN	Human_reviewed_19.fasta	82862.7	1	6	6	6	0.000735	0.0897
MRP5303_20201214_HTBH_NEdet_1_replicate3	Uncategorized Sample	BioSample 1	MRP5303A1LC2_soln.raw (F154891)	Ras-related protein Rab-2A OS=Homo sapiens OX=9606 GN=RAB2A PE=1 SV=1	RAB2A_HUMAN	Human_reviewed_19.fasta	23546.2	1	2	2	2	0.000245	0.123
MRP5303_20201214_HTBH_NEdet_1_replicate3	Uncategorized Sample	BioSample 1	MRP5303A1LC2_soln.raw (F154891)	39S ribosomal protein L22, mitochondrial OS=Homo sapiens OX=9606 GN=MRPL22 PE=1 SV=1	RM22_HUMAN	Human_reviewed_19.fasta	23641.5	1	2	2	2	0.000245	0.121
MRP5303_20201214_HTBH_NEdet_1_replicate3	Uncategorized Sample	BioSample 1	MRP5303A1LC2_soln.raw (F154891)	Keratin, type II cytoskeletal 2 epidermal OS=Homo sapiens OX=9606 GN=KRT2 PE=1 SV=2	K22E_HUMAN	Human_reviewed_19.fasta	65433.9	1	29	38	43	0.00527	0.548
MRP5303_20201214_HTBH_NEdet_1_replicate3	Uncategorized Sample	BioSample 1	MRP5303A1LC2_soln.raw (F154891)	Malectin OS=Homo sapiens OX=9606 GN=MLEC PE=1 SV=1	MLEC_HUMAN	Human_reviewed_19.fasta	32234.1	1	2	3	3	0.000368	0.106
MRP5303_20201214_HTBH_NEdet_1_replicate3	Uncategorized Sample	BioSample 1	MRP5303A1LC2_soln.raw (F154891)	40S ribosomal protein S27 OS=Homo sapiens OX=9606 GN=RPS27 PE=1 SV=3	RS27_HUMAN	Human_reviewed_19.fasta	9460.9	1	3	3	3	0.000368	0.381
MRP5303_20201214_HTBH_NEdet_1_replicate3	Uncategorized Sample	BioSample 1	MRP5303A1LC2_soln.raw (F154891)	40S ribosomal protein S25 OS=Homo sapiens OX=9606 GN=RPS25 PE=1 SV=1	RS25_HUMAN	Human_reviewed_19.fasta	13743	1	2	2	2	0.000245	0.136
MRP5303_20201214_HTBH_NEdet_1_replicate3	Uncategorized Sample	BioSample 1	MRP5303A1LC2_soln.raw (F154891)	ATP synthase F(0) complex subunit B1, mitochondrial OS=Homo sapiens OX=9606 GN=ATP5PB PE=1 SV=2	AT5F1_HUMAN	Human_reviewed_19.fasta	28908.8	1	4	5	5	0.000613	0.168
MRP5303_20201214_HTBH_NEdet_1_replicate3	Uncategorized Sample	BioSample 1	MRP5303A1LC2_soln.raw (F154891)	Poly(rC)-binding protein 1 OS=Homo sapiens OX=9606 GN=PCBP1 PE=1 SV=2	PCBP1_HUMAN	Human_reviewed_19.fasta	37498.2	0.998	2	2	2	0.000245	0.0955
MRP5303_20201214_HTBH_NEdet_1_replicate3	Uncategorized Sample	BioSample 1	MRP5303A1LC2_soln.raw (F154891)	Pre-mRNA-splicing factor ATP-dependent RNA helicase DHX15 OS=Homo sapiens OX=9606 GN=DHX15 PE=1 SV=2	DHX15_HUMAN	Human_reviewed_19.fasta	90935.2	1	7	7	7	0.000858	0.0981
MRP5303_20201214_HTBH_NEdet_1_replicate3	Uncategorized Sample	BioSample 1	MRP5303A1LC2_soln.raw (F154891)	Cleavage and polyadenylation specificity factor subunit 3 OS=Homo sapiens OX=9606 GN=CPSF3 PE=1 SV=1	CPSF3_HUMAN	Human_reviewed_19.fasta	77488	1	38	65	133	0.0163	0.61
MRP5303_20201214_HTBH_NEdet_1_replicate3	Uncategorized Sample	BioSample 1	MRP5303A1LC2_soln.raw (F154891)	40S ribosomal protein S23 OS=Homo sapiens OX=9606 GN=RPS23 PE=1 SV=3	RS23_HUMAN	Human_reviewed_19.fasta	15807.7	1	2	3	3	0.000368	0.154
MRP5303_20201214_HTBH_NEdet_1_replicate3	Uncategorized Sample	BioSample 1	MRP5303A1LC2_soln.raw (F154891)	Cellular tumor antigen p53 OS=Homo sapiens OX=9606 GN=TP53 PE=1 SV=4	P53_HUMAN	Human_reviewed_19.fasta	43653.4	1	3	3	3	0.000368	0.0738
MRP5303_20201214_HTBH_NEdet_1_replicate3	Uncategorized Sample	BioSample 1	MRP5303A1LC2_soln.raw (F154891)	Splicing factor U2AF 35 kDa subunit OS=Homo sapiens OX=9606 GN=U2AF1 PE=1 SV=3	U2AF1_HUMAN,U2AF5_HUMAN	Human_reviewed_19.fasta	27872.2	1	3	3	3	0.000368	0.125
MRP5303_20201214_HTBH_NEdet_1_replicate3	Uncategorized Sample	BioSample 1	MRP5303A1LC2_soln.raw (F154891)	Myb-binding protein 1A OS=Homo sapiens OX=9606 GN=MYBBP1A PE=1 SV=2	MBB1A_HUMAN	Human_reviewed_19.fasta	148858	0.999	3	3	3	0.000368	0.0399
MRP5303_20201214_HTBH_NEdet_1_replicate3	Uncategorized Sample	BioSample 1	MRP5303A1LC2_soln.raw (F154891)	ADP/ATP translocase 2 OS=Homo sapiens OX=9606 GN=SLC25A5 PE=1 SV=7	ADT2_HUMAN	Human_reviewed_19.fasta	32853.5	1	8	9	9	0.0011	0.248
MRP5303_20201214_HTBH_NEdet_1_replicate3	Uncategorized Sample	BioSample 1	MRP5303A1LC2_soln.raw (F154891)	Splicing factor 3B subunit 1 OS=Homo sapiens OX=9606 GN=SF3B1 PE=1 SV=3	SF3B1_HUMAN	Human_reviewed_19.fasta	145835	1	19	19	21	0.00257	0.216
MRP5303_20201214_HTBH_NEdet_1_replicate3	Uncategorized Sample	BioSample 1	MRP5303A1LC2_soln.raw (F154891)	Elongation factor 1-beta OS=Homo sapiens OX=9606 GN=EEF1B2 PE=1 SV=3	EF1B_HUMAN	Human_reviewed_19.fasta	24764.2	1	2	2	2	0.000245	0.124
MRP5303_20201214_HTBH_NEdet_1_replicate3	Uncategorized Sample	BioSample 1	MRP5303A1LC2_soln.raw (F154891)	Cytochrome b-c1 complex subunit 1, mitochondrial OS=Homo sapiens OX=9606 GN=UQCRC1 PE=1 SV=3	QCR1_HUMAN	Human_reviewed_19.fasta	52645.9	1	6	6	8	0.000981	0.196
MRP5303_20201214_HTBH_NEdet_1_replicate3	Uncategorized Sample	BioSample 1	MRP5303A1LC2_soln.raw (F154891)	Keratin, type I cytoskeletal 16 OS=Homo sapiens OX=9606 GN=KRT16 PE=1 SV=4	K1C16_HUMAN	Human_reviewed_19.fasta	51269	1	6	6	6	0.000735	0.433
MRP5303_20201214_HTBH_NEdet_1_replicate3	Uncategorized Sample	BioSample 1	MRP5303A1LC2_soln.raw (F154891)	40S ribosomal protein S13 OS=Homo sapiens OX=9606 GN=RPS13 PE=1 SV=2	RS13_HUMAN	Human_reviewed_19.fasta	17223.3	1	2	2	2	0.000245	0.146
MRP5303_20201214_HTBH_NEdet_1_replicate3	Uncategorized Sample	BioSample 1	MRP5303A1LC2_soln.raw (F154891)	Tubulin alpha-1A chain OS=Homo sapiens OX=9606 GN=TUBA1A PE=1 SV=1	TBA1A_HUMAN,TBA1B_HUMAN,TBA1C_HUMAN	Human_reviewed_19.fasta	50151.7	1	5	5	6	0.000735	0.173
MRP5303_20201214_HTBH_NEdet_1_replicate3	Uncategorized Sample	BioSample 1	MRP5303A1LC2_soln.raw (F154891)	Keratin, type II cuticular Hb6 OS=Homo sapiens OX=9606 GN=KRT86 PE=1 SV=1	KRT86_HUMAN	Human_reviewed_19.fasta	53499.9	1	12	12	13	0.00159	0.302
MRP5303_20201214_HTBH_NEdet_1_replicate3	Uncategorized Sample	BioSample 1	MRP5303A1LC2_soln.raw (F154891)	Keratin, type I cytoskeletal 14 OS=Homo sapiens OX=9606 GN=KRT14 PE=1 SV=4	K1C14_HUMAN	Human_reviewed_19.fasta	51562.5	1	20	21	22	0.0027	0.576
MRP5303_20201214_HTBH_NEdet_1_replicate3	Uncategorized Sample	BioSample 1	MRP5303A1LC2_soln.raw (F154891)	Trifunctional enzyme subunit beta, mitochondrial OS=Homo sapiens OX=9606 GN=HADHB PE=1 SV=3	ECHB_HUMAN	Human_reviewed_19.fasta	51296	1	8	8	8	0.000981	0.188
MRP5303_20201214_HTBH_NEdet_1_replicate3	Uncategorized Sample	BioSample 1	MRP5303A1LC2_soln.raw (F154891)	Serine/arginine repetitive matrix protein 2 OS=Homo sapiens OX=9606 GN=SRRM2 PE=1 SV=2	SRRM2_HUMAN	Human_reviewed_19.fasta	299622	1	28	29	30	0.00368	0.137
MRP5303_20201214_HTBH_NEdet_1_replicate3	Uncategorized Sample	BioSample 1	MRP5303A1LC2_soln.raw (F154891)	39S ribosomal protein L14, mitochondrial OS=Homo sapiens OX=9606 GN=MRPL14 PE=1 SV=1	RM14_HUMAN	Human_reviewed_19.fasta	15947.7	0.999	2	2	2	0.000245	0.159
MRP5303_20201214_HTBH_NEdet_1_replicate3	Uncategorized Sample	BioSample 1	MRP5303A1LC2_soln.raw (F154891)	Leucine-rich repeat-containing protein 59 OS=Homo sapiens OX=9606 GN=LRRC59 PE=1 SV=1	LRC59_HUMAN	Human_reviewed_19.fasta	34931.4	1	6	6	6	0.000735	0.264
MRP5303_20201214_HTBH_NEdet_1_replicate3	Uncategorized Sample	BioSample 1	MRP5303A1LC2_soln.raw (F154891)	39S ribosomal protein L12, mitochondrial OS=Homo sapiens OX=9606 GN=MRPL12 PE=1 SV=2	RM12_HUMAN	Human_reviewed_19.fasta	21348.4	1	2	2	2	0.000245	0.232
MRP5303_20201214_HTBH_NEdet_1_replicate3	Uncategorized Sample	BioSample 1	MRP5303A1LC2_soln.raw (F154891)	Peptidyl-prolyl cis-trans isomerase G OS=Homo sapiens OX=9606 GN=PPIG PE=1 SV=2	PPIG_HUMAN	Human_reviewed_19.fasta	88619	1	4	4	4	0.00049	0.0623
MRP5303_20201214_HTBH_NEdet_1_replicate3	Uncategorized Sample	BioSample 1	MRP5303A1LC2_soln.raw (F154891)	Prohibitin OS=Homo sapiens OX=9606 GN=PHB PE=1 SV=1	PHB_HUMAN	Human_reviewed_19.fasta	29804.6	1	10	11	11	0.00135	0.456
MRP5303_20201214_HTBH_NEdet_1_replicate3	Uncategorized Sample	BioSample 1	MRP5303A1LC2_soln.raw (F154891)	Peptidyl-prolyl cis-trans isomerase E OS=Homo sapiens OX=9606 GN=PPIE PE=1 SV=1	PPIE_HUMAN	Human_reviewed_19.fasta	33431.6	1	3	3	3	0.000368	0.166
MRP5303_20201214_HTBH_NEdet_1_replicate3	Uncategorized Sample	BioSample 1	MRP5303A1LC2_soln.raw (F154891)	40S ribosomal protein S19 OS=Homo sapiens OX=9606 GN=RPS19 PE=1 SV=2	RS19_HUMAN	Human_reviewed_19.fasta	16060.5	1	3	3	3	0.000368	0.214
MRP5303_20201214_HTBH_NEdet_1_replicate3	Uncategorized Sample	BioSample 1	MRP5303A1LC2_soln.raw (F154891)	39S ribosomal protein L45, mitochondrial OS=Homo sapiens OX=9606 GN=MRPL45 PE=1 SV=2	RM45_HUMAN	Human_reviewed_19.fasta	35351.3	0.984	2	2	2	0.000245	0.121
MRP5303_20201214_HTBH_NEdet_1_replicate3	Uncategorized Sample	BioSample 1	MRP5303A1LC2_soln.raw (F154891)	Importin subunit beta-1 OS=Homo sapiens OX=9606 GN=KPNB1 PE=1 SV=2	IMB1_HUMAN	Human_reviewed_19.fasta	97171.3	0.995	2	2	2	0.000245	0.0342
MRP5303_20201214_HTBH_NEdet_1_replicate3	Uncategorized Sample	BioSample 1	MRP5303A1LC2_soln.raw (F154891)	Alpha-soluble NSF attachment protein OS=Homo sapiens OX=9606 GN=NAPA PE=1 SV=3	SNAA_HUMAN	Human_reviewed_19.fasta	33234.1	1	2	2	2	0.000245	0.0712
MRP5303_20201214_HTBH_NEdet_1_replicate3	Uncategorized Sample	BioSample 1	MRP5303A1LC2_soln.raw (F154891)	39S ribosomal protein L43, mitochondrial OS=Homo sapiens OX=9606 GN=MRPL43 PE=1 SV=1	RM43_HUMAN	Human_reviewed_19.fasta	23430.5	1	4	4	4	0.00049	0.149
MRP5303_20201214_HTBH_NEdet_1_replicate3	Uncategorized Sample	BioSample 1	MRP5303A1LC2_soln.raw (F154891)	Protein LYRIC OS=Homo sapiens OX=9606 GN=MTDH PE=1 SV=2	LYRIC_HUMAN	Human_reviewed_19.fasta	63838.4	1	4	4	4	0.00049	0.12
MRP5303_20201214_HTBH_NEdet_1_replicate3	Uncategorized Sample	BioSample 1	MRP5303A1LC2_soln.raw (F154891)	Spectrin alpha chain, non-erythrocytic 1 OS=Homo sapiens OX=9606 GN=SPTAN1 PE=1 SV=3	SPTN1_HUMAN	Human_reviewed_19.fasta	284543	1	9	9	10	0.00123	0.0538
MRP5303_20201214_HTBH_NEdet_1_replicate3	Uncategorized Sample	BioSample 1	MRP5303A1LC2_soln.raw (F154891)	RuvB-like 1 OS=Homo sapiens OX=9606 GN=RUVBL1 PE=1 SV=1	RUVB1_HUMAN	Human_reviewed_19.fasta	50229.4	1	2	2	2	0.000245	0.0548
MRP5303_20201214_HTBH_NEdet_1_replicate3	Uncategorized Sample	BioSample 1	MRP5303A1LC2_soln.raw (F154891)	U1 small nuclear ribonucleoprotein 70 kDa OS=Homo sapiens OX=9606 GN=SNRNP70 PE=1 SV=2	RU17_HUMAN	Human_reviewed_19.fasta	51558.4	1	4	4	4	0.00049	0.0892
MRP5303_20201214_HTBH_NEdet_1_replicate3	Uncategorized Sample	BioSample 1	MRP5303A1LC2_soln.raw (F154891)	Monocarboxylate transporter 1 OS=Homo sapiens OX=9606 GN=SLC16A1 PE=1 SV=3	MOT1_HUMAN	Human_reviewed_19.fasta	53946	1	4	6	7	0.000858	0.108
MRP5303_20201214_HTBH_NEdet_1_replicate3	Uncategorized Sample	BioSample 1	MRP5303A1LC2_soln.raw (F154891)	Secretory carrier-associated membrane protein 3 OS=Homo sapiens OX=9606 GN=SCAMP3 PE=1 SV=3	SCAM3_HUMAN	Human_reviewed_19.fasta	38287.7	1	3	3	3	0.000368	0.17
MRP5303_20201214_HTBH_NEdet_1_replicate3	Uncategorized Sample	BioSample 1	MRP5303A1LC2_soln.raw (F154891)	40S ribosomal protein S11 OS=Homo sapiens OX=9606 GN=RPS11 PE=1 SV=3	RS11_HUMAN	Human_reviewed_19.fasta	18431.3	0.999	2	2	2	0.000245	0.114
MRP5303_20201214_HTBH_NEdet_1_replicate3	Uncategorized Sample	BioSample 1	MRP5303A1LC2_soln.raw (F154891)	Poly [ADP-ribose] polymerase 1 OS=Homo sapiens OX=9606 GN=PARP1 PE=1 SV=4	PARP1_HUMAN	Human_reviewed_19.fasta	113088	0.999	2	2	3	0.000368	0.0316
MRP5303_20201214_HTBH_NEdet_1_replicate3	Uncategorized Sample	BioSample 1	MRP5303A1LC2_soln.raw (F154891)	DNA-dependent protein kinase catalytic subunit OS=Homo sapiens OX=9606 GN=PRKDC PE=1 SV=3	PRKDC_HUMAN	Human_reviewed_19.fasta	469096	1	43	44	47	0.00576	0.132
MRP5303_20201214_HTBH_NEdet_1_replicate3	Uncategorized Sample	BioSample 1	MRP5303A1LC2_soln.raw (F154891)	Peptidyl-prolyl cis-trans isomerase FKBP8 OS=Homo sapiens OX=9606 GN=FKBP8 PE=1 SV=2	FKBP8_HUMAN	Human_reviewed_19.fasta	44562.1	0.999	2	2	2	0.000245	0.0728
MRP5303_20201214_HTBH_NEdet_1_replicate3	Uncategorized Sample	BioSample 1	MRP5303A1LC2_soln.raw (F154891)	ATP-dependent DNA/RNA helicase DHX36 OS=Homo sapiens OX=9606 GN=DHX36 PE=1 SV=2	DHX36_HUMAN	Human_reviewed_19.fasta	114764	0.999	2	2	3	0.000368	0.0367
MRP5303_20201214_HTBH_NEdet_1_replicate3	Uncategorized Sample	BioSample 1	MRP5303A1LC2_soln.raw (F154891)	NADH dehydrogenase [ubiquinone] 1 alpha subcomplex subunit 5 OS=Homo sapiens OX=9606 GN=NDUFA5 PE=1 SV=3	NDUA5_HUMAN	Human_reviewed_19.fasta	13459	0.92	2	2	2	0.000245	0.224
MRP5303_20201214_HTBH_NEdet_1_replicate3	Uncategorized Sample	BioSample 1	MRP5303A1LC2_soln.raw (F154891)	ATP synthase subunit e, mitochondrial OS=Homo sapiens OX=9606 GN=ATP5ME PE=1 SV=2	ATP5I_HUMAN	Human_reviewed_19.fasta	7933.7	1	3	3	4	0.00049	0.406
MRP5303_20201214_HTBH_NEdet_1_replicate3	Uncategorized Sample	BioSample 1	MRP5303A1LC2_soln.raw (F154891)	NADPH--cytochrome P450 reductase OS=Homo sapiens OX=9606 GN=POR PE=1 SV=2	NCPR_HUMAN	Human_reviewed_19.fasta	76690.9	1	5	5	5	0.000613	0.0931
MRP5303_20201214_HTBH_NEdet_1_replicate3	Uncategorized Sample	BioSample 1	MRP5303A1LC2_soln.raw (F154891)	RNA-binding protein Raly OS=Homo sapiens OX=9606 GN=RALY PE=1 SV=1	RALY_HUMAN	Human_reviewed_19.fasta	32463.9	0.98	2	2	2	0.000245	0.105
MRP5303_20201214_HTBH_NEdet_1_replicate3	Uncategorized Sample	BioSample 1	MRP5303A1LC2_soln.raw (F154891)	60 kDa heat shock protein, mitochondrial OS=Homo sapiens OX=9606 GN=HSPD1 PE=1 SV=2	CH60_HUMAN	Human_reviewed_19.fasta	61055.7	1	13	13	13	0.00159	0.291
MRP5303_20201214_HTBH_NEdet_1_replicate3	Uncategorized Sample	BioSample 1	MRP5303A1LC2_soln.raw (F154891)	Coiled-coil domain-containing protein 51 OS=Homo sapiens OX=9606 GN=CCDC51 PE=1 SV=2	CCD51_HUMAN	Human_reviewed_19.fasta	45811	1	2	2	3	0.000368	0.0852
MRP5303_20201214_HTBH_NEdet_1_replicate3	Uncategorized Sample	BioSample 1	MRP5303A1LC2_soln.raw (F154891)	Cytochrome c oxidase subunit 4 isoform 1, mitochondrial OS=Homo sapiens OX=9606 GN=COX4I1 PE=1 SV=1	COX41_HUMAN	Human_reviewed_19.fasta	19576.8	1	4	4	4	0.00049	0.26
MRP5303_20201214_HTBH_NEdet_1_replicate3	Uncategorized Sample	BioSample 1	MRP5303A1LC2_soln.raw (F154891)	Protein mago nashi homolog 2 OS=Homo sapiens OX=9606 GN=MAGOHB PE=1 SV=1	MGN2_HUMAN,MGN_HUMAN	Human_reviewed_19.fasta	17164.4	0.999	3	3	3	0.000368	0.264
MRP5303_20201214_HTBH_NEdet_1_replicate3	Uncategorized Sample	BioSample 1	MRP5303A1LC2_soln.raw (F154891)	60S ribosomal protein L7a OS=Homo sapiens OX=9606 GN=RPL7A PE=1 SV=2	RL7A_HUMAN	Human_reviewed_19.fasta	29996.3	1	4	5	5	0.000613	0.173
MRP5303_20201214_HTBH_NEdet_1_replicate3	Uncategorized Sample	BioSample 1	MRP5303A1LC2_soln.raw (F154891)	Enhancer of rudimentary homolog OS=Homo sapiens OX=9606 GN=ERH PE=1 SV=1	ERH_HUMAN	Human_reviewed_19.fasta	12259.3	1	5	7	12	0.00147	0.442
MRP5303_20201214_HTBH_NEdet_1_replicate3	Uncategorized Sample	BioSample 1	MRP5303A1LC2_soln.raw (F154891)	Cation-dependent mannose-6-phosphate receptor OS=Homo sapiens OX=9606 GN=M6PR PE=1 SV=1	MPRD_HUMAN	Human_reviewed_19.fasta	30993.1	0.996	2	2	2	0.000245	0.083
MRP5303_20201214_HTBH_NEdet_1_replicate3	Uncategorized Sample	BioSample 1	MRP5303A1LC2_soln.raw (F154891)	Transducin beta-like protein 2 OS=Homo sapiens OX=9606 GN=TBL2 PE=1 SV=1	TBL2_HUMAN	Human_reviewed_19.fasta	49798.5	0.993	2	2	2	0.000245	0.047
MRP5303_20201214_HTBH_NEdet_1_replicate3	Uncategorized Sample	BioSample 1	MRP5303A1LC2_soln.raw (F154891)	Elongation factor 1-alpha 1 OS=Homo sapiens OX=9606 GN=EEF1A1 PE=1 SV=1	EF1A1_HUMAN,EF1A2_HUMAN,EF1A3_HUMAN	Human_reviewed_19.fasta	50185.4	0.997	2	2	2	0.000245	0.0433
MRP5303_20201214_HTBH_NEdet_1_replicate3	Uncategorized Sample	BioSample 1	MRP5303A1LC2_soln.raw (F154891)	Matrin-3 OS=Homo sapiens OX=9606 GN=MATR3 PE=1 SV=2	MATR3_HUMAN	Human_reviewed_19.fasta	94626.7	0.998	3	3	3	0.000368	0.0354
MRP5303_20201214_HTBH_NEdet_1_replicate3	Uncategorized Sample	BioSample 1	MRP5303A1LC2_soln.raw (F154891)	Heterogeneous nuclear ribonucleoproteins C1/C2 OS=Homo sapiens OX=9606 GN=HNRNPC PE=1 SV=4	HNRPC_HUMAN	Human_reviewed_19.fasta	33670.5	1	7	9	15	0.00184	0.258
MRP5303_20201214_HTBH_NEdet_1_replicate3	Uncategorized Sample	BioSample 1	MRP5303A1LC2_soln.raw (F154891)	Nuclear cap-binding protein subunit 2 OS=Homo sapiens OX=9606 GN=NCBP2 PE=1 SV=1	NCBP2_HUMAN	Human_reviewed_19.fasta	18002	0.999	2	2	2	0.000245	0.122
MRP5303_20201214_HTBH_NEdet_1_replicate3	Uncategorized Sample	BioSample 1	MRP5303A1LC2_soln.raw (F154891)	40S ribosomal protein S3 OS=Homo sapiens OX=9606 GN=RPS3 PE=1 SV=2	RS3_HUMAN	Human_reviewed_19.fasta	26688.6	1	7	7	8	0.000981	0.292
MRP5303_20201214_HTBH_NEdet_1_replicate3	Uncategorized Sample	BioSample 1	MRP5303A1LC2_soln.raw (F154891)	Prohibitin-2 OS=Homo sapiens OX=9606 GN=PHB2 PE=1 SV=2	PHB2_HUMAN	Human_reviewed_19.fasta	33297.6	1	5	5	6	0.000735	0.217
MRP5303_20201214_HTBH_NEdet_1_replicate3	Uncategorized Sample	BioSample 1	MRP5303A1LC2_soln.raw (F154891)	Dihydrolipoyllysine-residue acetyltransferase component of pyruvate dehydrogenase complex, mitochondrial OS=Homo sapiens OX=9606 GN=DLAT PE=1 SV=3	ODP2_HUMAN	Human_reviewed_19.fasta	68997.2	1	7	7	7	0.000858	0.119
MRP5303_20201214_HTBH_NEdet_1_replicate3	Uncategorized Sample	BioSample 1	MRP5303A1LC2_soln.raw (F154891)	Cytochrome c-type heme lyase OS=Homo sapiens OX=9606 GN=HCCS PE=1 SV=1	CCHL_HUMAN	Human_reviewed_19.fasta	30601.8	1	6	7	7	0.000858	0.175
MRP5303_20201214_HTBH_NEdet_1_replicate3	Uncategorized Sample	BioSample 1	MRP5303A1LC2_soln.raw (F154891)	Vesicle-associated membrane protein-associated protein A OS=Homo sapiens OX=9606 GN=VAPA PE=1 SV=3	VAPA_HUMAN	Human_reviewed_19.fasta	27893.9	0.998	2	2	2	0.000245	0.1
MRP5303_20201214_HTBH_NEdet_1_replicate3	Uncategorized Sample	BioSample 1	MRP5303A1LC2_soln.raw (F154891)	Sodium/potassium-transporting ATPase subunit alpha-1 OS=Homo sapiens OX=9606 GN=ATP1A1 PE=1 SV=1	AT1A1_HUMAN	Human_reviewed_19.fasta	112900	1	23	24	25	0.00306	0.257
MRP5303_20201214_HTBH_NEdet_1_replicate3	Uncategorized Sample	BioSample 1	MRP5303A1LC2_soln.raw (F154891)	Scaffold attachment factor B2 OS=Homo sapiens OX=9606 GN=SAFB2 PE=1 SV=1	SAFB2_HUMAN	Human_reviewed_19.fasta	107474	1	2	2	2	0.000245	0.0441
MRP5303_20201214_HTBH_NEdet_1_replicate3	Uncategorized Sample	BioSample 1	MRP5303A1LC2_soln.raw (F154891)	Keratin, type II cytoskeletal 6B OS=Homo sapiens OX=9606 GN=KRT6B PE=1 SV=5	K2C6B_HUMAN	Human_reviewed_19.fasta	60068.6	1	6	6	6	0.000735	0.264
MRP5303_20201214_HTBH_NEdet_1_replicate3	Uncategorized Sample	BioSample 1	MRP5303A1LC2_soln.raw (F154891)	Small nuclear ribonucleoprotein F OS=Homo sapiens OX=9606 GN=SNRPF PE=1 SV=1	RUXF_HUMAN	Human_reviewed_19.fasta	9725.4	1	2	2	2	0.000245	0.244
MRP5303_20201214_HTBH_NEdet_1_replicate3	Uncategorized Sample	BioSample 1	MRP5303A1LC2_soln.raw (F154891)	Host cell factor 1 OS=Homo sapiens OX=9606 GN=HCFC1 PE=1 SV=2	HCFC1_HUMAN	Human_reviewed_19.fasta	208724	1	2	2	2	0.000245	0.0123
MRP5303_20201214_HTBH_NEdet_1_replicate3	Uncategorized Sample	BioSample 1	MRP5303A1LC2_soln.raw (F154891)	Small nuclear ribonucleoprotein Sm D2 OS=Homo sapiens OX=9606 GN=SNRPD2 PE=1 SV=1	SMD2_HUMAN	Human_reviewed_19.fasta	13527.1	1	4	4	4	0.00049	0.407
MRP5303_20201214_HTBH_NEdet_1_replicate3	Uncategorized Sample	BioSample 1	MRP5303A1LC2_soln.raw (F154891)	ATPase family AAA domain-containing protein 3A OS=Homo sapiens OX=9606 GN=ATAD3A PE=1 SV=2	ATD3A_HUMAN	Human_reviewed_19.fasta	71370.2	1	5	5	6	0.000735	0.0804
MRP5303_20201214_HTBH_NEdet_1_replicate3	Uncategorized Sample	BioSample 1	MRP5303A1LC2_soln.raw (F154891)	Keratinocyte proline-rich protein OS=Homo sapiens OX=9606 GN=KPRP PE=1 SV=1	KPRP_HUMAN	Human_reviewed_19.fasta	64132.6	1	2	2	2	0.000245	0.0363
MRP5303_20201214_HTBH_NEdet_1_replicate3	Uncategorized Sample	BioSample 1	MRP5303A1LC2_soln.raw (F154891)	Histone deacetylase 1 OS=Homo sapiens OX=9606 GN=HDAC1 PE=1 SV=1	HDAC1_HUMAN,HDAC2_HUMAN	Human_reviewed_19.fasta	55365.5	0.792	2	2	2	0.000245	0.0373
MRP5303_20201214_HTBH_NEdet_1_replicate3	Uncategorized Sample	BioSample 1	MRP5303A1LC2_soln.raw (F154891)	Pre-mRNA-splicing factor RBM22 OS=Homo sapiens OX=9606 GN=RBM22 PE=1 SV=1	RBM22_HUMAN	Human_reviewed_19.fasta	46896.6	0.979	3	3	3	0.000368	0.0952
MRP5303_20201214_HTBH_NEdet_1_replicate3	Uncategorized Sample	BioSample 1	MRP5303A1LC2_soln.raw (F154891)	Ras-related protein Rap-1b OS=Homo sapiens OX=9606 GN=RAP1B PE=1 SV=1	RAP1B_HUMAN,RP1BL_HUMAN	Human_reviewed_19.fasta	20924.9	1	3	3	3	0.000368	0.201
MRP5303_20201214_HTBH_NEdet_1_replicate3	Uncategorized Sample	BioSample 1	MRP5303A1LC2_soln.raw (F154891)	Heterogeneous nuclear ribonucleoprotein A1 OS=Homo sapiens OX=9606 GN=HNRNPA1 PE=1 SV=5	ROA1_HUMAN	Human_reviewed_19.fasta	38747	1	5	6	6	0.000735	0.188
MRP5303_20201214_HTBH_NEdet_1_replicate3	Uncategorized Sample	BioSample 1	MRP5303A1LC2_soln.raw (F154891)	Heat shock 70 kDa protein 1A OS=Homo sapiens OX=9606 GN=HSPA1A PE=1 SV=1	HS71A_HUMAN,HS71B_HUMAN	Human_reviewed_19.fasta	70054	1	23	28	31	0.0038	0.406
MRP5303_20201214_HTBH_NEdet_1_replicate3	Uncategorized Sample	BioSample 1	MRP5303A1LC2_soln.raw (F154891)	Fragile X mental retardation syndrome-related protein 2 OS=Homo sapiens OX=9606 GN=FXR2 PE=1 SV=2	FXR2_HUMAN	Human_reviewed_19.fasta	74224	1	7	8	8	0.000981	0.196
MRP5303_20201214_HTBH_NEdet_1_replicate3	Uncategorized Sample	BioSample 1	MRP5303A1LC2_soln.raw (F154891)	Cell division cycle 5-like protein OS=Homo sapiens OX=9606 GN=CDC5L PE=1 SV=2	CDC5L_HUMAN	Human_reviewed_19.fasta	92254.2	1	7	7	7	0.000858	0.112
MRP5303_20201214_HTBH_NEdet_1_replicate3	Uncategorized Sample	BioSample 1	MRP5303A1LC2_soln.raw (F154891)	Minor histocompatibility antigen H13 OS=Homo sapiens OX=9606 GN=HM13 PE=1 SV=1	HM13_HUMAN	Human_reviewed_19.fasta	41490.9	0.979	2	2	2	0.000245	0.0371
MRP5303_20201214_HTBH_NEdet_1_replicate3	Uncategorized Sample	BioSample 1	MRP5303A1LC2_soln.raw (F154891)	Inactive tyrosine-protein kinase 7 OS=Homo sapiens OX=9606 GN=PTK7 PE=1 SV=2	PTK7_HUMAN	Human_reviewed_19.fasta	118392	0.954	2	2	2	0.000245	0.0243
MRP5303_20201214_HTBH_NEdet_1_replicate3	Uncategorized Sample	BioSample 1	MRP5303A1LC2_soln.raw (F154891)	Elongation factor 1-gamma OS=Homo sapiens OX=9606 GN=EEF1G PE=1 SV=3	EF1G_HUMAN	Human_reviewed_19.fasta	50119.4	1	3	3	4	0.00049	0.0664
MRP5303_20201214_HTBH_NEdet_1_replicate3	Uncategorized Sample	BioSample 1	MRP5303A1LC2_soln.raw (F154891)	40S ribosomal protein S4, X isoform OS=Homo sapiens OX=9606 GN=RPS4X PE=1 SV=2	RS4X_HUMAN	Human_reviewed_19.fasta	29599.3	1	6	6	6	0.000735	0.262
MRP5303_20201214_HTBH_NEdet_1_replicate3	Uncategorized Sample	BioSample 1	MRP5303A1LC2_soln.raw (F154891)	Apoptosis-inducing factor 1, mitochondrial OS=Homo sapiens OX=9606 GN=AIFM1 PE=1 SV=1	AIFM1_HUMAN	Human_reviewed_19.fasta	66901.5	1	9	9	9	0.0011	0.194
MRP5303_20201214_HTBH_NEdet_1_replicate3	Uncategorized Sample	BioSample 1	MRP5303A1LC2_soln.raw (F154891)	60S ribosomal protein L23a OS=Homo sapiens OX=9606 GN=RPL23A PE=1 SV=1	RL23A_HUMAN	Human_reviewed_19.fasta	17696.2	1	2	2	2	0.000245	0.141
MRP5303_20201214_HTBH_NEdet_1_replicate3	Uncategorized Sample	BioSample 1	MRP5303A1LC2_soln.raw (F154891)	Cytochrome b-c1 complex subunit 2, mitochondrial OS=Homo sapiens OX=9606 GN=UQCRC2 PE=1 SV=3	QCR2_HUMAN	Human_reviewed_19.fasta	48443.4	1	5	5	5	0.000613	0.155
MRP5303_20201214_HTBH_NEdet_1_replicate3	Uncategorized Sample	BioSample 1	MRP5303A1LC2_soln.raw (F154891)	CDKN2A-interacting protein OS=Homo sapiens OX=9606 GN=CDKN2AIP PE=1 SV=3	CARF_HUMAN	Human_reviewed_19.fasta	61125.1	0.999	2	2	2	0.000245	0.0466
MRP5303_20201214_HTBH_NEdet_1_replicate3	Uncategorized Sample	BioSample 1	MRP5303A1LC2_soln.raw (F154891)	Nuclear pore membrane glycoprotein 210 OS=Homo sapiens OX=9606 GN=NUP210 PE=1 SV=3	PO210_HUMAN	Human_reviewed_19.fasta	205110	1	2	2	2	0.000245	0.0138
MRP5303_20201214_HTBH_NEdet_1_replicate3	Uncategorized Sample	BioSample 1	MRP5303A1LC2_soln.raw (F154891)	Peptidyl-prolyl cis-trans isomerase-like 1 OS=Homo sapiens OX=9606 GN=PPIL1 PE=1 SV=1	PPIL1_HUMAN	Human_reviewed_19.fasta	18237.3	0.999	2	2	2	0.000245	0.163
MRP5303_20201214_HTBH_NEdet_1_replicate3	Uncategorized Sample	BioSample 1	MRP5303A1LC2_soln.raw (F154891)	Keratin, type II cuticular Hb5 OS=Homo sapiens OX=9606 GN=KRT85 PE=1 SV=1	KRT85_HUMAN	Human_reviewed_19.fasta	55802	1	5	5	5	0.000613	0.203
MRP5303_20201214_HTBH_NEdet_1_replicate3	Uncategorized Sample	BioSample 1	MRP5303A1LC2_soln.raw (F154891)	Cytochrome c OS=Homo sapiens OX=9606 GN=CYCS PE=1 SV=2	CYC_HUMAN	Human_reviewed_19.fasta	11749.4	1	4	4	4	0.00049	0.286
MRP5303_20201214_HTBH_NEdet_1_replicate3	Uncategorized Sample	BioSample 1	MRP5303A1LC2_soln.raw (F154891)	RNA-binding protein 14 OS=Homo sapiens OX=9606 GN=RBM14 PE=1 SV=2	RBM14_HUMAN	Human_reviewed_19.fasta	69492.3	0.989	2	2	2	0.000245	0.0419
MRP5303_20201214_HTBH_NEdet_1_replicate3	Uncategorized Sample	BioSample 1	MRP5303A1LC2_soln.raw (F154891)	Trifunctional enzyme subunit alpha, mitochondrial OS=Homo sapiens OX=9606 GN=HADHA PE=1 SV=2	ECHA_HUMAN	Human_reviewed_19.fasta	83001.9	1	12	13	13	0.00159	0.257
MRP5303_20201214_HTBH_NEdet_1_replicate3	Uncategorized Sample	BioSample 1	MRP5303A1LC2_soln.raw (F154891)	Syntaxin-binding protein 3 OS=Homo sapiens OX=9606 GN=STXBP3 PE=1 SV=2	STXB3_HUMAN	Human_reviewed_19.fasta	67766.9	1	3	3	3	0.000368	0.0473
MRP5303_20201214_HTBH_NEdet_1_replicate3	Uncategorized Sample	BioSample 1	MRP5303A1LC2_soln.raw (F154891)	Receptor of activated protein C kinase 1 OS=Homo sapiens OX=9606 GN=RACK1 PE=1 SV=3	RACK1_HUMAN	Human_reviewed_19.fasta	35077	1	8	9	10	0.00123	0.356
MRP5303_20201214_HTBH_NEdet_1_replicate3	Uncategorized Sample	BioSample 1	MRP5303A1LC2_soln.raw (F154891)	Splicing factor 3B subunit 5 OS=Homo sapiens OX=9606 GN=SF3B5 PE=1 SV=1	SF3B5_HUMAN	Human_reviewed_19.fasta	10135.5	0.999	2	2	2	0.000245	0.244
MRP5303_20201214_HTBH_NEdet_1_replicate3	Uncategorized Sample	BioSample 1	MRP5303A1LC2_soln.raw (F154891)	Keratin, type I cytoskeletal 9 OS=Homo sapiens OX=9606 GN=KRT9 PE=1 SV=3	K1C9_HUMAN	Human_reviewed_19.fasta	62065.9	1	29	45	61	0.00748	0.589
MRP5303_20201214_HTBH_NEdet_1_replicate3	Uncategorized Sample	BioSample 1	MRP5303A1LC2_soln.raw (F154891)	Nodal modulator 1 OS=Homo sapiens OX=9606 GN=NOMO1 PE=1 SV=5	NOMO1_HUMAN	Human_reviewed_19.fasta	134326	1	2	2	2	0.000245	0.0229
MRP5303_20201214_HTBH_NEdet_1_replicate3	Uncategorized Sample	BioSample 1	MRP5303A1LC2_soln.raw (F154891)	Succinate dehydrogenase [ubiquinone] iron-sulfur subunit, mitochondrial OS=Homo sapiens OX=9606 GN=SDHB PE=1 SV=3	SDHB_HUMAN	Human_reviewed_19.fasta	31631	1	8	8	8	0.000981	0.279
MRP5303_20201214_HTBH_NEdet_1_replicate3	Uncategorized Sample	BioSample 1	MRP5303A1LC2_soln.raw (F154891)	Desmoglein-1 OS=Homo sapiens OX=9606 GN=DSG1 PE=1 SV=2	DSG1_HUMAN	Human_reviewed_19.fasta	113749	1	6	6	6	0.000735	0.081
MRP5303_20201214_HTBH_NEdet_1_replicate3	Uncategorized Sample	BioSample 1	MRP5303A1LC2_soln.raw (F154891)	Membrane-associated progesterone receptor component 1 OS=Homo sapiens OX=9606 GN=PGRMC1 PE=1 SV=3	PGRC1_HUMAN	Human_reviewed_19.fasta	21672.2	1	7	8	8	0.000981	0.272
MRP5303_20201214_HTBH_NEdet_1_replicate3	Uncategorized Sample	BioSample 1	MRP5303A1LC2_soln.raw (F154891)	40S ribosomal protein S18 OS=Homo sapiens OX=9606 GN=RPS18 PE=1 SV=3	RS18_HUMAN	Human_reviewed_19.fasta	17719.3	1	5	5	5	0.000613	0.276
MRP5303_20201214_HTBH_NEdet_1_replicate3	Uncategorized Sample	BioSample 1	MRP5303A1LC2_soln.raw (F154891)	Insulin-like growth factor 2 mRNA-binding protein 3 OS=Homo sapiens OX=9606 GN=IGF2BP3 PE=1 SV=2	IF2B3_HUMAN	Human_reviewed_19.fasta	63706	1	2	2	2	0.000245	0.0674
MRP5303_20201214_HTBH_NEdet_1_replicate3	Uncategorized Sample	BioSample 1	MRP5303A1LC2_soln.raw (F154891)	Golgi apparatus protein 1 OS=Homo sapiens OX=9606 GN=GLG1 PE=1 SV=2	GSLG1_HUMAN	Human_reviewed_19.fasta	134554	1	4	4	4	0.00049	0.0466
MRP5303_20201214_HTBH_NEdet_1_replicate3	Uncategorized Sample	BioSample 1	MRP5303A1LC2_soln.raw (F154891)	Polyadenylate-binding protein 1 OS=Homo sapiens OX=9606 GN=PABPC1 PE=1 SV=2	PABP1_HUMAN	Human_reviewed_19.fasta	70671.3	1	13	17	17	0.00208	0.204
MRP5303_20201214_HTBH_NEdet_1_replicate3	Uncategorized Sample	BioSample 1	MRP5303A1LC2_soln.raw (F154891)	Insulin-like growth factor 2 mRNA-binding protein 1 OS=Homo sapiens OX=9606 GN=IGF2BP1 PE=1 SV=2	IF2B1_HUMAN	Human_reviewed_19.fasta	63480.5	1	5	5	5	0.000613	0.113
MRP5303_20201214_HTBH_NEdet_1_replicate3	Uncategorized Sample	BioSample 1	MRP5303A1LC2_soln.raw (F154891)	Pre-mRNA 3'-end-processing factor FIP1 OS=Homo sapiens OX=9606 GN=FIP1L1 PE=1 SV=1	FIP1_HUMAN	Human_reviewed_19.fasta	66526.9	1	30	61	118	0.0145	0.567
MRP5303_20201214_HTBH_NEdet_1_replicate3	Uncategorized Sample	BioSample 1	MRP5303A1LC2_soln.raw (F154891)	Transmembrane 9 superfamily member 2 OS=Homo sapiens OX=9606 GN=TM9SF2 PE=1 SV=1	TM9S2_HUMAN	Human_reviewed_19.fasta	75778.9	0.999	2	2	2	0.000245	0.0588
MRP5303_20201214_HTBH_NEdet_1_replicate3	Uncategorized Sample	BioSample 1	MRP5303A1LC2_soln.raw (F154891)	Catenin alpha-1 OS=Homo sapiens OX=9606 GN=CTNNA1 PE=1 SV=1	CTNA1_HUMAN	Human_reviewed_19.fasta	100073	1	4	4	4	0.00049	0.064
MRP5303_20201214_HTBH_NEdet_1_replicate3	Uncategorized Sample	BioSample 1	MRP5303A1LC2_soln.raw (F154891)	Heat shock cognate 71 kDa protein OS=Homo sapiens OX=9606 GN=HSPA8 PE=1 SV=1	HSP7C_HUMAN	Human_reviewed_19.fasta	70899.8	1	21	27	29	0.00355	0.43
MRP5303_20201214_HTBH_NEdet_1_replicate3	Uncategorized Sample	BioSample 1	MRP5303A1LC2_soln.raw (F154891)	ATP synthase subunit g, mitochondrial OS=Homo sapiens OX=9606 GN=ATP5MG PE=1 SV=3	ATP5L_HUMAN	Human_reviewed_19.fasta	11428.5	1	2	2	2	0.000245	0.252
MRP5303_20201214_HTBH_NEdet_1_replicate3	Uncategorized Sample	BioSample 1	MRP5303A1LC2_soln.raw (F154891)	Elongation factor 2 OS=Homo sapiens OX=9606 GN=EEF2 PE=1 SV=4	EF2_HUMAN	Human_reviewed_19.fasta	95340.1	1	3	3	3	0.000368	0.0385
MRP5303_20201214_HTBH_NEdet_1_replicate3	Uncategorized Sample	BioSample 1	MRP5303A1LC2_soln.raw (F154891)	Emerin OS=Homo sapiens OX=9606 GN=EMD PE=1 SV=1	EMD_HUMAN	Human_reviewed_19.fasta	28994.9	1	5	5	5	0.000613	0.236
MRP5303_20201214_HTBH_NEdet_1_replicate3	Uncategorized Sample	BioSample 1	MRP5303A1LC2_soln.raw (F154891)	Basigin OS=Homo sapiens OX=9606 GN=BSG PE=1 SV=2	BASI_HUMAN	Human_reviewed_19.fasta	42199.7	1	4	4	4	0.00049	0.151
MRP5303_20201214_HTBH_NEdet_1_replicate3	Uncategorized Sample	BioSample 1	MRP5303A1LC2_soln.raw (F154891)	ATP synthase-coupling factor 6, mitochondrial OS=Homo sapiens OX=9606 GN=ATP5PF PE=1 SV=1	ATP5J_HUMAN	Human_reviewed_19.fasta	12587.9	1	5	6	6	0.000735	0.454
MRP5303_20201214_HTBH_NEdet_1_replicate3	Uncategorized Sample	BioSample 1	MRP5303A1LC2_soln.raw (F154891)	Dermcidin OS=Homo sapiens OX=9606 GN=DCD PE=1 SV=2	DCD_HUMAN	Human_reviewed_19.fasta	11284.1	0.999	2	2	2	0.000245	0.2
MRP5303_20201214_HTBH_NEdet_1_replicate3	Uncategorized Sample	BioSample 1	MRP5303A1LC2_soln.raw (F154891)	39S ribosomal protein L9, mitochondrial OS=Homo sapiens OX=9606 GN=MRPL9 PE=1 SV=2	RM09_HUMAN	Human_reviewed_19.fasta	30243.2	0.999	2	2	2	0.000245	0.0936
MRP5303_20201214_HTBH_NEdet_1_replicate3	Uncategorized Sample	BioSample 1	MRP5303A1LC2_soln.raw (F154891)	Serine/threonine-protein phosphatase PGAM5, mitochondrial OS=Homo sapiens OX=9606 GN=PGAM5 PE=1 SV=2	PGAM5_HUMAN	Human_reviewed_19.fasta	32005.2	0.998	2	2	3	0.000368	0.0623
MRP5303_20201214_HTBH_NEdet_1_replicate3	Uncategorized Sample	BioSample 1	MRP5303A1LC2_soln.raw (F154891)	116 kDa U5 small nuclear ribonucleoprotein component OS=Homo sapiens OX=9606 GN=EFTUD2 PE=1 SV=1	U5S1_HUMAN	Human_reviewed_19.fasta	109438	1	13	13	13	0.00159	0.191
MRP5303_20201214_HTBH_NEdet_1_replicate3	Uncategorized Sample	BioSample 1	MRP5303A1LC2_soln.raw (F154891)	ATP synthase subunit d, mitochondrial OS=Homo sapiens OX=9606 GN=ATP5PD PE=1 SV=3	ATP5H_HUMAN	Human_reviewed_19.fasta	18491.9	1	7	10	10	0.00123	0.602
MRP5303_20201214_HTBH_NEdet_1_replicate3	Uncategorized Sample	BioSample 1	MRP5303A1LC2_soln.raw (F154891)	Pre-mRNA-splicing factor 38A OS=Homo sapiens OX=9606 GN=PRPF38A PE=1 SV=1	PR38A_HUMAN	Human_reviewed_19.fasta	37477.6	0.994	2	2	2	0.000245	0.0577
MRP5303_20201214_HTBH_NEdet_1_replicate3	Uncategorized Sample	BioSample 1	MRP5303A1LC2_soln.raw (F154891)	14-3-3 protein zeta/delta OS=Homo sapiens OX=9606 GN=YWHAZ PE=1 SV=1	1433Z_HUMAN	Human_reviewed_19.fasta	27745.9	1	3	3	3	0.000368	0.131
MRP5303_20201214_HTBH_NEdet_1_replicate3	Uncategorized Sample	BioSample 1	MRP5303A1LC2_soln.raw (F154891)	60S ribosomal protein L3 OS=Homo sapiens OX=9606 GN=RPL3 PE=1 SV=2	RL3_HUMAN	Human_reviewed_19.fasta	46109.5	1	3	3	3	0.000368	0.104
MRP5303_20201214_HTBH_NEdet_1_replicate3	Uncategorized Sample	BioSample 1	MRP5303A1LC2_soln.raw (F154891)	Lamina-associated polypeptide 2, isoforms beta/gamma OS=Homo sapiens OX=9606 GN=TMPO PE=1 SV=2	LAP2B_HUMAN	Human_reviewed_19.fasta	50671.4	1	12	14	14	0.00172	0.419
MRP5303_20201214_HTBH_NEdet_1_replicate3	Uncategorized Sample	BioSample 1	MRP5303A1LC2_soln.raw (F154891)	Synaptic functional regulator FMR1 OS=Homo sapiens OX=9606 GN=FMR1 PE=1 SV=1	FMR1_HUMAN	Human_reviewed_19.fasta	71174.4	1	11	12	13	0.00159	0.231
MRP5303_20201214_HTBH_NEdet_1_replicate3	Uncategorized Sample	BioSample 1	MRP5303A1LC2_soln.raw (F154891)	39S ribosomal protein L38, mitochondrial OS=Homo sapiens OX=9606 GN=MRPL38 PE=1 SV=2	RM38_HUMAN	Human_reviewed_19.fasta	44597.4	0.944	2	2	2	0.000245	0.0474
MRP5303_20201214_HTBH_NEdet_1_replicate3	Uncategorized Sample	BioSample 1	MRP5303A1LC2_soln.raw (F154891)	Extended synaptotagmin-1 OS=Homo sapiens OX=9606 GN=ESYT1 PE=1 SV=1	ESYT1_HUMAN	Human_reviewed_19.fasta	122859	1	4	4	4	0.00049	0.0471
MRP5303_20201214_HTBH_NEdet_1_replicate3	Uncategorized Sample	BioSample 1	MRP5303A1LC2_soln.raw (F154891)	Cation-independent mannose-6-phosphate receptor OS=Homo sapiens OX=9606 GN=IGF2R PE=1 SV=3	MPRI_HUMAN	Human_reviewed_19.fasta	274373	1	3	3	3	0.000368	0.0173
MRP5303_20201214_HTBH_NEdet_1_replicate3	Uncategorized Sample	BioSample 1	MRP5303A1LC2_soln.raw (F154891)	40S ribosomal protein S3a OS=Homo sapiens OX=9606 GN=RPS3A PE=1 SV=2	RS3A_HUMAN	Human_reviewed_19.fasta	29945.3	1	8	8	9	0.0011	0.345
MRP5303_20201214_HTBH_NEdet_1_replicate3	Uncategorized Sample	BioSample 1	MRP5303A1LC2_soln.raw (F154891)	RNA-binding protein 33 OS=Homo sapiens OX=9606 GN=RBM33 PE=1 SV=3	RBM33_HUMAN	Human_reviewed_19.fasta	129984	1	11	13	13	0.00159	0.162
MRP5303_20201214_HTBH_NEdet_1_replicate3	Uncategorized Sample	BioSample 1	MRP5303A1LC2_soln.raw (F154891)	CD166 antigen OS=Homo sapiens OX=9606 GN=ALCAM PE=1 SV=2	CD166_HUMAN	Human_reviewed_19.fasta	65103.8	1	5	5	5	0.000613	0.0858
MRP5303_20201214_HTBH_NEdet_1_replicate3	Uncategorized Sample	BioSample 1	MRP5303A1LC2_soln.raw (F154891)	Leucine-rich PPR motif-containing protein, mitochondrial OS=Homo sapiens OX=9606 GN=LRPPRC PE=1 SV=3	LPPRC_HUMAN	Human_reviewed_19.fasta	157912	1	4	4	4	0.00049	0.0395
MRP5303_20201214_HTBH_NEdet_1_replicate3	Uncategorized Sample	BioSample 1	MRP5303A1LC2_soln.raw (F154891)	Cleavage stimulation factor subunit 2 OS=Homo sapiens OX=9606 GN=CSTF2 PE=1 SV=1	CSTF2_HUMAN	Human_reviewed_19.fasta	60959.1	1	18	24	36	0.00441	0.463
MRP5303_20201214_HTBH_NEdet_1_replicate3	Uncategorized Sample	BioSample 1	MRP5303A1LC2_soln.raw (F154891)	Zinc finger CCCH domain-containing protein 18 OS=Homo sapiens OX=9606 GN=ZC3H18 PE=1 SV=2	ZCH18_HUMAN	Human_reviewed_19.fasta	106380	1	2	2	2	0.000245	0.0325
MRP5303_20201214_HTBH_NEdet_1_replicate3	Uncategorized Sample	BioSample 1	MRP5303A1LC2_soln.raw (F154891)	Heterogeneous nuclear ribonucleoprotein F OS=Homo sapiens OX=9606 GN=HNRNPF PE=1 SV=3	HNRPF_HUMAN	Human_reviewed_19.fasta	45671.9	1	6	6	7	0.000858	0.188
MRP5303_20201214_HTBH_NEdet_1_replicate3	Uncategorized Sample	BioSample 1	MRP5303A1LC2_soln.raw (F154891)	Small nuclear ribonucleoprotein-associated proteins B and B' OS=Homo sapiens OX=9606 GN=SNRPB PE=1 SV=2	RSMB_HUMAN,RSMN_HUMAN	Human_reviewed_19.fasta	24610.6	1	5	5	5	0.000613	0.217
MRP5303_20201214_HTBH_NEdet_1_replicate3	Uncategorized Sample	BioSample 1	MRP5303A1LC2_soln.raw (F154891)	Arginine--tRNA ligase, cytoplasmic OS=Homo sapiens OX=9606 GN=RARS PE=1 SV=2	SYRC_HUMAN	Human_reviewed_19.fasta	75382	0.99	2	2	2	0.000245	0.0364
MRP5303_20201214_HTBH_NEdet_1_replicate3	Uncategorized Sample	BioSample 1	MRP5303A1LC2_soln.raw (F154891)	Heterogeneous nuclear ribonucleoprotein D0 OS=Homo sapiens OX=9606 GN=HNRNPD PE=1 SV=1	HNRPD_HUMAN	Human_reviewed_19.fasta	38434.5	1	3	3	3	0.000368	0.0901
MRP5303_20201214_HTBH_NEdet_1_replicate3	Uncategorized Sample	BioSample 1	MRP5303A1LC2_soln.raw (F154891)	ER membrane protein complex subunit 1 OS=Homo sapiens OX=9606 GN=EMC1 PE=1 SV=1	EMC1_HUMAN	Human_reviewed_19.fasta	111761	1	5	5	5	0.000613	0.0665
MRP5303_20201214_HTBH_NEdet_1_replicate3	Uncategorized Sample	BioSample 1	MRP5303A1LC2_soln.raw (F154891)	THO complex subunit 6 homolog OS=Homo sapiens OX=9606 GN=THOC6 PE=1 SV=1	THOC6_HUMAN	Human_reviewed_19.fasta	37535	1	2	2	2	0.000245	0.114
MRP5303_20201214_HTBH_NEdet_1_replicate3	Uncategorized Sample	BioSample 1	MRP5303A1LC2_soln.raw (F154891)	THO complex subunit 4 OS=Homo sapiens OX=9606 GN=ALYREF PE=1 SV=3	THOC4_HUMAN	Human_reviewed_19.fasta	26888.7	1	4	5	5	0.000613	0.253
MRP5303_20201214_HTBH_NEdet_1_replicate3	Uncategorized Sample	BioSample 1	MRP5303A1LC2_soln.raw (F154891)	Probable ATP-dependent RNA helicase DDX17 OS=Homo sapiens OX=9606 GN=DDX17 PE=1 SV=2	DDX17_HUMAN	Human_reviewed_19.fasta	80274	1	11	11	11	0.00135	0.173
MRP5303_20201214_HTBH_NEdet_1_replicate3	Uncategorized Sample	BioSample 1	MRP5303A1LC2_soln.raw (F154891)	Histone H1.3 OS=Homo sapiens OX=9606 GN=HIST1H1D PE=1 SV=2	H13_HUMAN	Human_reviewed_19.fasta	22351.3	1	3	3	3	0.000368	0.154
MRP5303_20201214_HTBH_NEdet_1_replicate3	Uncategorized Sample	BioSample 1	MRP5303A1LC2_soln.raw (F154891)	MAP7 domain-containing protein 3 OS=Homo sapiens OX=9606 GN=MAP7D3 PE=1 SV=2	MA7D3_HUMAN	Human_reviewed_19.fasta	98430.8	0.743	2	2	2	0.000245	0.0263
MRP5303_20201214_HTBH_NEdet_1_replicate3	Uncategorized Sample	BioSample 1	MRP5303A1LC2_soln.raw (F154891)	Vesicle-associated membrane protein-associated protein B/C OS=Homo sapiens OX=9606 GN=VAPB PE=1 SV=3	VAPB_HUMAN	Human_reviewed_19.fasta	27228.7	1	5	5	5	0.000613	0.255
MRP5303_20201214_HTBH_NEdet_1_replicate3	Uncategorized Sample	BioSample 1	MRP5303A1LC2_soln.raw (F154891)	Heterogeneous nuclear ribonucleoproteins A2/B1 OS=Homo sapiens OX=9606 GN=HNRNPA2B1 PE=1 SV=2	ROA2_HUMAN	Human_reviewed_19.fasta	37430.3	1	5	5	5	0.000613	0.195
MRP5303_20201214_HTBH_NEdet_1_replicate3	Uncategorized Sample	BioSample 1	MRP5303A1LC2_soln.raw (F154891)	E1B protein, small T-antigen OS=Human adenovirus C serotype 5 OX=28285 PE=1 SV=1	E1BS_ADE05	Human_reviewed_19.fasta	20614.9	1	3	3	3	0.000368	0.244
MRP5303_20201214_HTBH_NEdet_1_replicate3	Uncategorized Sample	BioSample 1	MRP5303A1LC2_soln.raw (F154891)	Junction plakoglobin OS=Homo sapiens OX=9606 GN=JUP PE=1 SV=3	PLAK_HUMAN	Human_reviewed_19.fasta	81745.9	1	8	8	8	0.000981	0.152
MRP5303_20201214_HTBH_NEdet_1_replicate3	Uncategorized Sample	BioSample 1	MRP5303A1LC2_soln.raw (F154891)	Keratin, type I cuticular Ha1 OS=Homo sapiens OX=9606 GN=KRT31 PE=1 SV=3	K1H1_HUMAN	Human_reviewed_19.fasta	47236.8	1	10	11	12	0.00147	0.31
MRP5303_20201214_HTBH_NEdet_1_replicate3	Uncategorized Sample	BioSample 1	MRP5303A1LC2_soln.raw (F154891)	Serine/arginine-rich splicing factor 7 OS=Homo sapiens OX=9606 GN=SRSF7 PE=1 SV=1	SRSF7_HUMAN	Human_reviewed_19.fasta	27367.5	1	9	9	10	0.00123	0.307
MRP5303_20201214_HTBH_NEdet_1_replicate3	Uncategorized Sample	BioSample 1	MRP5303A1LC2_soln.raw (F154891)	RNA-binding protein 25 OS=Homo sapiens OX=9606 GN=RBM25 PE=1 SV=3	RBM25_HUMAN	Human_reviewed_19.fasta	100189	1	2	2	2	0.000245	0.0391
MRP5303_20201214_HTBH_NEdet_1_replicate3	Uncategorized Sample	BioSample 1	MRP5303A1LC2_soln.raw (F154891)	Serine/arginine-rich splicing factor 5 OS=Homo sapiens OX=9606 GN=SRSF5 PE=1 SV=1	SRSF5_HUMAN	Human_reviewed_19.fasta	31264.8	1	2	2	3	0.000368	0.132
MRP5303_20201214_HTBH_NEdet_1_replicate3	Uncategorized Sample	BioSample 1	MRP5303A1LC2_soln.raw (F154891)	Serine/arginine-rich splicing factor 3 OS=Homo sapiens OX=9606 GN=SRSF3 PE=1 SV=1	SRSF3_HUMAN	Human_reviewed_19.fasta	19330	0.998	3	3	3	0.000368	0.232
MRP5303_20201214_HTBH_NEdet_1_replicate3	Uncategorized Sample	BioSample 1	MRP5303A1LC2_soln.raw (F154891)	Serine/arginine-rich splicing factor 1 OS=Homo sapiens OX=9606 GN=SRSF1 PE=1 SV=2	SRSF1_HUMAN	Human_reviewed_19.fasta	27745.1	1	11	14	16	0.00196	0.407
MRP5303_20201214_HTBH_NEdet_1_replicate3	Uncategorized Sample	BioSample 1	MRP5303A1LC2_soln.raw (F154891)	La-related protein 7 OS=Homo sapiens OX=9606 GN=LARP7 PE=1 SV=1	LARP7_HUMAN	Human_reviewed_19.fasta	66900.6	1	7	10	10	0.00123	0.174
MRP5303_20201214_HTBH_NEdet_1_replicate3	Uncategorized Sample	BioSample 1	MRP5303A1LC2_soln.raw (F154891)	Heterogeneous nuclear ribonucleoprotein L OS=Homo sapiens OX=9606 GN=HNRNPL PE=1 SV=2	HNRPL_HUMAN	Human_reviewed_19.fasta	64132.8	1	10	10	10	0.00123	0.214
MRP5303_20201214_HTBH_NEdet_1_replicate3	Uncategorized Sample	BioSample 1	MRP5303A1LC2_soln.raw (F154891)	RecQ-mediated genome instability protein 1 OS=Homo sapiens OX=9606 GN=RMI1 PE=1 SV=3	RMI1_HUMAN	Human_reviewed_19.fasta	70145.9	0.998	2	2	2	0.000245	0.04
MRP5303_20201214_HTBH_NEdet_1_replicate3	Uncategorized Sample	BioSample 1	MRP5303A1LC2_soln.raw (F154891)	E1B 55 kDa protein OS=Human adenovirus C serotype 5 OX=28285 PE=1 SV=1	E1B55_ADE05	Human_reviewed_19.fasta	54999.1	1	4	4	4	0.00049	0.103
MRP5303_20201214_HTBH_NEdet_1_replicate3	Uncategorized Sample	BioSample 1	MRP5303A1LC2_soln.raw (F154891)	Eukaryotic initiation factor 4A-III OS=Homo sapiens OX=9606 GN=EIF4A3 PE=1 SV=4	IF4A3_HUMAN	Human_reviewed_19.fasta	46872.4	1	15	18	19	0.00233	0.377
MRP5303_20201214_HTBH_NEdet_1_replicate3	Uncategorized Sample	BioSample 1	MRP5303A1LC2_soln.raw (F154891)	Very-long-chain (3R)-3-hydroxyacyl-CoA dehydratase 3 OS=Homo sapiens OX=9606 GN=HACD3 PE=1 SV=2	HACD3_HUMAN	Human_reviewed_19.fasta	43161.1	1	4	4	5	0.000613	0.144
MRP5303_20201214_HTBH_NEdet_1_replicate3	Uncategorized Sample	BioSample 1	MRP5303A1LC2_soln.raw (F154891)	Hydroxyacylglutathione hydrolase, mitochondrial OS=Homo sapiens OX=9606 GN=HAGH PE=1 SV=2	GLO2_HUMAN	Human_reviewed_19.fasta	33805.5	1	5	5	6	0.000735	0.227
MRP5303_20201214_HTBH_NEdet_1_replicate3	Uncategorized Sample	BioSample 1	MRP5303A1LC2_soln.raw (F154891)	Progranulin OS=Homo sapiens OX=9606 GN=GRN PE=1 SV=2	GRN_HUMAN	Human_reviewed_19.fasta	63540	1	2	2	2	0.000245	0.0489
MRP5303_20201214_HTBH_NEdet_1_replicate3	Uncategorized Sample	BioSample 1	MRP5303A1LC2_soln.raw (F154891)	La-related protein 1 OS=Homo sapiens OX=9606 GN=LARP1 PE=1 SV=2	LARP1_HUMAN	Human_reviewed_19.fasta	123513	0.999	2	2	2	0.000245	0.0246
MRP5303_20201214_HTBH_NEdet_1_replicate3	Uncategorized Sample	BioSample 1	MRP5303A1LC2_soln.raw (F154891)	Fragile X mental retardation syndrome-related protein 1 OS=Homo sapiens OX=9606 GN=FXR1 PE=1 SV=3	FXR1_HUMAN	Human_reviewed_19.fasta	69720.9	0.998	2	2	2	0.000245	0.0548
MRP5303_20201214_HTBH_NEdet_1_replicate3	Uncategorized Sample	BioSample 1	MRP5303A1LC2_soln.raw (F154891)	Integrin beta-1 OS=Homo sapiens OX=9606 GN=ITGB1 PE=1 SV=2	ITB1_HUMAN	Human_reviewed_19.fasta	88415.1	0.999	4	4	4	0.00049	0.0501
MRP5303_20201214_HTBH_NEdet_1_replicate3	Uncategorized Sample	BioSample 1	MRP5303A1LC2_soln.raw (F154891)	Mitochondrial import inner membrane translocase subunit Tim10 OS=Homo sapiens OX=9606 GN=TIMM10 PE=1 SV=1	TIM10_HUMAN	Human_reviewed_19.fasta	10332.9	0.999	2	2	2	0.000245	0.156
MRP5303_20201214_HTBH_NEdet_1_replicate3	Uncategorized Sample	BioSample 1	MRP5303A1LC2_soln.raw (F154891)	Protein-L-isoaspartate(D-aspartate) O-methyltransferase OS=Homo sapiens OX=9606 GN=PCMT1 PE=1 SV=4	PIMT_HUMAN	Human_reviewed_19.fasta	24636.8	1	8	9	10	0.00123	0.366
MRP5303_20201214_HTBH_NEdet_1_replicate3	Uncategorized Sample	BioSample 1	MRP5303A1LC2_soln.raw (F154891)	ADP/ATP translocase 3 OS=Homo sapiens OX=9606 GN=SLC25A6 PE=1 SV=4	ADT3_HUMAN	Human_reviewed_19.fasta	32867.1	1	2	2	2	0.000245	0.208
MRP5303_20201214_HTBH_NEdet_1_replicate3	Uncategorized Sample	BioSample 1	MRP5303A1LC2_soln.raw (F154891)	Spliceosome RNA helicase DDX39B OS=Homo sapiens OX=9606 GN=DDX39B PE=1 SV=1	DX39B_HUMAN	Human_reviewed_19.fasta	48992	1	7	7	7	0.000858	0.161
MRP5303_20201214_HTBH_NEdet_1_replicate3	Uncategorized Sample	BioSample 1	MRP5303A1LC2_soln.raw (F154891)	Telomere-associated protein RIF1 OS=Homo sapiens OX=9606 GN=RIF1 PE=1 SV=2	RIF1_HUMAN	Human_reviewed_19.fasta	274469	1	8	8	8	0.000981	0.0449
MRP5303_20201214_HTBH_NEdet_1_replicate3	Uncategorized Sample	BioSample 1	MRP5303A1LC2_soln.raw (F154891)	ATP synthase subunit alpha, mitochondrial OS=Homo sapiens OX=9606 GN=ATP5F1A PE=1 SV=1	ATPA_HUMAN	Human_reviewed_19.fasta	59752.1	1	19	21	25	0.00306	0.338
MRP5303_20201214_HTBH_NEdet_1_replicate3	Uncategorized Sample	BioSample 1	MRP5303A1LC2_soln.raw (F154891)	60S ribosomal protein L22 OS=Homo sapiens OX=9606 GN=RPL22 PE=1 SV=2	RL22_HUMAN	Human_reviewed_19.fasta	14787.3	1	3	3	3	0.000368	0.211
MRP5303_20201214_HTBH_NEdet_1_replicate3	Uncategorized Sample	BioSample 1	MRP5303A1LC2_soln.raw (F154891)	Zinc finger CCCH domain-containing protein 14 OS=Homo sapiens OX=9606 GN=ZC3H14 PE=1 SV=1	ZC3HE_HUMAN	Human_reviewed_19.fasta	82876.1	1	12	12	12	0.00147	0.19
MRP5303_20201214_HTBH_NEdet_1_replicate3	Uncategorized Sample	BioSample 1	MRP5303A1LC2_soln.raw (F154891)	Heterogeneous nuclear ribonucleoprotein H3 OS=Homo sapiens OX=9606 GN=HNRNPH3 PE=1 SV=2	HNRH3_HUMAN	Human_reviewed_19.fasta	36927.6	1	2	3	3	0.000368	0.0896
MRP5303_20201214_HTBH_NEdet_1_replicate3	Uncategorized Sample	BioSample 1	MRP5303A1LC2_soln.raw (F154891)	Bcl-2-associated transcription factor 1 OS=Homo sapiens OX=9606 GN=BCLAF1 PE=1 SV=2	BCLF1_HUMAN	Human_reviewed_19.fasta	106125	1	39	65	73	0.00895	0.41
MRP5303_20201214_HTBH_NEdet_1_replicate3	Uncategorized Sample	BioSample 1	MRP5303A1LC2_soln.raw (F154891)	39S ribosomal protein L49, mitochondrial OS=Homo sapiens OX=9606 GN=MRPL49 PE=1 SV=1	RM49_HUMAN	Human_reviewed_19.fasta	19198.3	1	2	2	2	0.000245	0.163
MRP5303_20201214_HTBH_NEdet_1_replicate3	Uncategorized Sample	BioSample 1	MRP5303A1LC2_soln.raw (F154891)	Heterogeneous nuclear ribonucleoprotein H OS=Homo sapiens OX=9606 GN=HNRNPH1 PE=1 SV=4	HNRH1_HUMAN	Human_reviewed_19.fasta	49229.8	1	4	5	5	0.000613	0.171
MRP5303_20201214_HTBH_NEdet_1_replicate3	Uncategorized Sample	BioSample 1	MRP5303A1LC2_soln.raw (F154891)	60S ribosomal protein L10a OS=Homo sapiens OX=9606 GN=RPL10A PE=1 SV=2	RL10A_HUMAN	Human_reviewed_19.fasta	24832	1	2	3	3	0.000368	0.0968
MRP5303_20201214_HTBH_NEdet_1_replicate3	Uncategorized Sample	BioSample 1	MRP5303A1LC2_soln.raw (F154891)	U2 small nuclear ribonucleoprotein A' OS=Homo sapiens OX=9606 GN=SNRPA1 PE=1 SV=2	RU2A_HUMAN	Human_reviewed_19.fasta	28417.1	1	7	7	8	0.000981	0.298
MRP5303_20201214_HTBH_NEdet_1_replicate3	Uncategorized Sample	BioSample 1	MRP5303A1LC2_soln.raw (F154891)	Succinate dehydrogenase [ubiquinone] flavoprotein subunit, mitochondrial OS=Homo sapiens OX=9606 GN=SDHA PE=1 SV=2	SDHA_HUMAN	Human_reviewed_19.fasta	72691.8	1	9	9	9	0.0011	0.167
MRP5303_20201214_HTBH_NEdet_1_replicate3	Uncategorized Sample	BioSample 1	MRP5303A1LC2_soln.raw (F154891)	PHD finger-like domain-containing protein 5A OS=Homo sapiens OX=9606 GN=PHF5A PE=1 SV=1	PHF5A_HUMAN	Human_reviewed_19.fasta	12405.5	1	2	2	2	0.000245	0.182
MRP5303_20201214_HTBH_NEdet_1_replicate3	Uncategorized Sample	BioSample 1	MRP5303A1LC2_soln.raw (F154891)	ER membrane protein complex subunit 2 OS=Homo sapiens OX=9606 GN=EMC2 PE=1 SV=1	EMC2_HUMAN	Human_reviewed_19.fasta	34834.8	1	4	4	4	0.00049	0.192
MRP5303_20201214_HTBH_NEdet_1_replicate3	Uncategorized Sample	BioSample 1	MRP5303A1LC2_soln.raw (F154891)	Nuclear cap-binding protein subunit 3 OS=Homo sapiens OX=9606 GN=NCBP3 PE=1 SV=2	NCBP3_HUMAN	Human_reviewed_19.fasta	70594	1	4	4	4	0.00049	0.0758
MRP5303_20201214_HTBH_NEdet_1_replicate3	Uncategorized Sample	BioSample 1	MRP5303A1LC2_soln.raw (F154891)	Nucleophosmin OS=Homo sapiens OX=9606 GN=NPM1 PE=1 SV=2	NPM_HUMAN	Human_reviewed_19.fasta	32575.5	1	3	3	4	0.00049	0.204
MRP5303_20201214_HTBH_NEdet_1_replicate3	Uncategorized Sample	BioSample 1	MRP5303A1LC2_soln.raw (F154891)	Cleavage stimulation factor subunit 2 tau variant OS=Homo sapiens OX=9606 GN=CSTF2T PE=1 SV=1	CSTFT_HUMAN	Human_reviewed_19.fasta	64436.9	1	3	3	3	0.000368	0.219
MRP5303_20201214_HTBH_NEdet_1_replicate3	Uncategorized Sample	BioSample 1	MRP5303A1LC2_soln.raw (F154891)	Polyadenylate-binding protein 4 OS=Homo sapiens OX=9606 GN=PABPC4 PE=1 SV=1	PABP4_HUMAN	Human_reviewed_19.fasta	70783.8	0.993	2	2	2	0.000245	0.0916
MRP5303_20201214_HTBH_NEdet_1_replicate3	Uncategorized Sample	BioSample 1	MRP5303A1LC2_soln.raw (F154891)	Vesicle-trafficking protein SEC22b OS=Homo sapiens OX=9606 GN=SEC22B PE=1 SV=4	SC22B_HUMAN	Human_reviewed_19.fasta	24594	1	3	3	3	0.000368	0.149
MRP5303_20201214_HTBH_NEdet_1_replicate3	Uncategorized Sample	BioSample 1	MRP5303A1LC2_soln.raw (F154891)	Nuclear cap-binding protein subunit 1 OS=Homo sapiens OX=9606 GN=NCBP1 PE=1 SV=1	NCBP1_HUMAN	Human_reviewed_19.fasta	91841.1	1	4	4	4	0.00049	0.0772
MRP5303_20201214_HTBH_NEdet_1_replicate3	Uncategorized Sample	BioSample 1	MRP5303A1LC2_soln.raw (F154891)	28S ribosomal protein S18b, mitochondrial OS=Homo sapiens OX=9606 GN=MRPS18B PE=1 SV=1	RT18B_HUMAN	Human_reviewed_19.fasta	29395.5	1	3	3	3	0.000368	0.163
MRP5303_20201214_HTBH_NEdet_1_replicate3	Uncategorized Sample	BioSample 1	MRP5303A1LC2_soln.raw (F154891)	Polyadenylate-binding protein 2 OS=Homo sapiens OX=9606 GN=PABPN1 PE=1 SV=3	PABP2_HUMAN	Human_reviewed_19.fasta	32749.5	1	7	7	7	0.000858	0.333
MRP5303_20201214_HTBH_NEdet_1_replicate3	Uncategorized Sample	BioSample 1	MRP5303A1LC2_soln.raw (F154891)	Ras-related protein Rab-10 OS=Homo sapiens OX=9606 GN=RAB10 PE=1 SV=1	RAB10_HUMAN	Human_reviewed_19.fasta	22542.1	1	4	5	5	0.000613	0.225
MRP5303_20201214_HTBH_NEdet_1_replicate3	Uncategorized Sample	BioSample 1	MRP5303A1LC2_soln.raw (F154891)	Signal peptidase complex subunit 2 OS=Homo sapiens OX=9606 GN=SPCS2 PE=1 SV=3	SPCS2_HUMAN	Human_reviewed_19.fasta	25004.2	1	3	3	4	0.00049	0.155
MRP5303_20201214_HTBH_NEdet_1_replicate3	Uncategorized Sample	BioSample 1	MRP5303A1LC2_soln.raw (F154891)	Stress-70 protein, mitochondrial OS=Homo sapiens OX=9606 GN=HSPA9 PE=1 SV=2	GRP75_HUMAN	Human_reviewed_19.fasta	73681.3	1	16	16	16	0.00196	0.324
MRP5303_20201214_HTBH_NEdet_1_replicate3	Uncategorized Sample	BioSample 1	MRP5303A1LC2_soln.raw (F154891)	Nucleoprotein TPR OS=Homo sapiens OX=9606 GN=TPR PE=1 SV=3	TPR_HUMAN	Human_reviewed_19.fasta	267289	1	3	3	3	0.000368	0.0199
MRP5303_20201214_HTBH_NEdet_1_replicate3	Uncategorized Sample	BioSample 1	MRP5303A1LC2_soln.raw (F154891)	60S ribosomal protein L27a OS=Homo sapiens OX=9606 GN=RPL27A PE=1 SV=2	RL27A_HUMAN	Human_reviewed_19.fasta	16561.4	0.999	2	2	2	0.000245	0.149
MRP5303_20201214_HTBH_NEdet_1_replicate3	Uncategorized Sample	BioSample 1	MRP5303A1LC2_soln.raw (F154891)	40S ribosomal protein S2 OS=Homo sapiens OX=9606 GN=RPS2 PE=1 SV=2	RS2_HUMAN	Human_reviewed_19.fasta	31325.2	1	6	6	6	0.000735	0.232
MRP5303_20201214_HTBH_NEdet_1_replicate3	Uncategorized Sample	BioSample 1	MRP5303A1LC2_soln.raw (F154891)	Sarcoplasmic/endoplasmic reticulum calcium ATPase 2 OS=Homo sapiens OX=9606 GN=ATP2A2 PE=1 SV=1	AT2A2_HUMAN	Human_reviewed_19.fasta	114759	1	9	9	9	0.0011	0.096
MRP5303_20201214_HTBH_NEdet_1_replicate3	Uncategorized Sample	BioSample 1	MRP5303A1LC2_soln.raw (F154891)	NADH-cytochrome b5 reductase 3 OS=Homo sapiens OX=9606 GN=CYB5R3 PE=1 SV=3	NB5R3_HUMAN	Human_reviewed_19.fasta	34236.3	1	2	3	3	0.000368	0.123
MRP5303_20201214_HTBH_NEdet_1_replicate3	Uncategorized Sample	BioSample 1	MRP5303A1LC2_soln.raw (F154891)	RNA helicase aquarius OS=Homo sapiens OX=9606 GN=AQR PE=1 SV=4	AQR_HUMAN	Human_reviewed_19.fasta	171300	1	4	4	4	0.00049	0.0249
MRP5303_20201214_HTBH_NEdet_1_replicate3	Uncategorized Sample	BioSample 1	MRP5303A1LC2_soln.raw (F154891)	60S ribosomal protein L8 OS=Homo sapiens OX=9606 GN=RPL8 PE=1 SV=2	RL8_HUMAN	Human_reviewed_19.fasta	28024.8	1	4	4	4	0.00049	0.163
MRP5303_20201214_HTBH_NEdet_1_replicate3	Uncategorized Sample	BioSample 1	MRP5303A1LC2_soln.raw (F154891)	60S ribosomal protein L14 OS=Homo sapiens OX=9606 GN=RPL14 PE=1 SV=4	RL14_HUMAN	Human_reviewed_19.fasta	23432.3	0.999	2	2	2	0.000245	0.0837
MRP5303_20201214_HTBH_NEdet_1_replicate3	Uncategorized Sample	BioSample 1	MRP5303A1LC2_soln.raw (F154891)	60S ribosomal protein L6 OS=Homo sapiens OX=9606 GN=RPL6 PE=1 SV=3	RL6_HUMAN	Human_reviewed_19.fasta	32729.3	1	6	6	6	0.000735	0.135
MRP5303_20201214_HTBH_NEdet_1_replicate3	Uncategorized Sample	BioSample 1	MRP5303A1LC2_soln.raw (F154891)	Thyroid hormone receptor-associated protein 3 OS=Homo sapiens OX=9606 GN=THRAP3 PE=1 SV=2	TR150_HUMAN	Human_reviewed_19.fasta	108669	1	36	47	59	0.00723	0.371
MRP5303_20201214_HTBH_NEdet_1_replicate3	Uncategorized Sample	BioSample 1	MRP5303A1LC2_soln.raw (F154891)	60S ribosomal protein L12 OS=Homo sapiens OX=9606 GN=RPL12 PE=1 SV=1	RL12_HUMAN	Human_reviewed_19.fasta	17819.1	1	4	5	5	0.000613	0.339
MRP5303_20201214_HTBH_NEdet_1_replicate3	Uncategorized Sample	BioSample 1	MRP5303A1LC2_soln.raw (F154891)	60S ribosomal protein L4 OS=Homo sapiens OX=9606 GN=RPL4 PE=1 SV=5	RL4_HUMAN	Human_reviewed_19.fasta	47699.1	1	6	6	6	0.000735	0.166
MRP5303_20201214_HTBH_NEdet_1_replicate3	Uncategorized Sample	BioSample 1	MRP5303A1LC2_soln.raw (F154891)	Desmocollin-1 OS=Homo sapiens OX=9606 GN=DSC1 PE=1 SV=2	DSC1_HUMAN	Human_reviewed_19.fasta	99988.1	1	2	2	2	0.000245	0.0291
MRP5303_20201214_HTBH_NEdet_1_replicate3	Uncategorized Sample	BioSample 1	MRP5303A1LC2_soln.raw (F154891)	Large neutral amino acids transporter small subunit 1 OS=Homo sapiens OX=9606 GN=SLC7A5 PE=1 SV=2	LAT1_HUMAN	Human_reviewed_19.fasta	55012.1	1	2	3	3	0.000368	0.0631
MRP5303_20201214_HTBH_NEdet_1_replicate3	Uncategorized Sample	BioSample 1	MRP5303A1LC2_soln.raw (F154891)	60S ribosomal protein L10 OS=Homo sapiens OX=9606 GN=RPL10 PE=1 SV=4	RL10_HUMAN	Human_reviewed_19.fasta	24604.6	0.999	2	2	2	0.000245	0.0888
MRP5303_20201214_HTBH_NEdet_1_replicate3	Uncategorized Sample	BioSample 1	MRP5303A1LC2_soln.raw (F154891)	FAS-associated factor 2 OS=Homo sapiens OX=9606 GN=FAF2 PE=1 SV=2	FAF2_HUMAN	Human_reviewed_19.fasta	52624.4	1	2	2	2	0.000245	0.0674
MRP5303_20201214_HTBH_NEdet_1_replicate3	Uncategorized Sample	BioSample 1	MRP5303A1LC2_soln.raw (F154891)	Protein FAM162A OS=Homo sapiens OX=9606 GN=FAM162A PE=1 SV=2	F162A_HUMAN	Human_reviewed_19.fasta	17343.2	0.991	2	2	2	0.000245	0.117
MRP5303_20201214_HTBH_NEdet_1_replicate3	Uncategorized Sample	BioSample 1	MRP5303A1LC2_soln.raw (F154891)	Heterogeneous nuclear ribonucleoprotein M OS=Homo sapiens OX=9606 GN=HNRNPM PE=1 SV=3	HNRPM_HUMAN	Human_reviewed_19.fasta	77517.3	1	3	3	3	0.000368	0.0562
MRP5303_20201214_HTBH_NEdet_1_replicate3	Uncategorized Sample	BioSample 1	MRP5303A1LC2_soln.raw (F154891)	Pyruvate carboxylase, mitochondrial OS=Homo sapiens OX=9606 GN=PC PE=1 SV=2	PYC_HUMAN	Human_reviewed_19.fasta	129635	1	9	9	9	0.0011	0.0959
MRP5303_20201214_HTBH_NEdet_1_replicate3	Uncategorized Sample	BioSample 1	MRP5303A1LC2_soln.raw (F154891)	Pre-mRNA-processing-splicing factor 8 OS=Homo sapiens OX=9606 GN=PRPF8 PE=1 SV=2	PRP8_HUMAN	Human_reviewed_19.fasta	273609	1	19	19	20	0.00245	0.107
MRP5303_20201214_HTBH_NEdet_1_replicate3	Uncategorized Sample	BioSample 1	MRP5303A1LC2_soln.raw (F154891)	ER membrane protein complex subunit 8 OS=Homo sapiens OX=9606 GN=EMC8 PE=1 SV=1	EMC8_HUMAN	Human_reviewed_19.fasta	23772.9	0.999	3	3	3	0.000368	0.143
MRP5303_20201214_HTBH_NEdet_1_replicate3	Uncategorized Sample	BioSample 1	MRP5303A1LC2_soln.raw (F154891)	28S ribosomal protein S29, mitochondrial OS=Homo sapiens OX=9606 GN=DAP3 PE=1 SV=1	RT29_HUMAN	Human_reviewed_19.fasta	45567.7	1	3	3	3	0.000368	0.0905
MRP5303_20201214_HTBH_NEdet_1_replicate3	Uncategorized Sample	BioSample 1	MRP5303A1LC2_soln.raw (F154891)	Protein arginine N-methyltransferase 1 OS=Homo sapiens OX=9606 GN=PRMT1 PE=1 SV=3	ANM1_HUMAN	Human_reviewed_19.fasta	42462.2	1	6	6	6	0.000735	0.229
MRP5303_20201214_HTBH_NEdet_1_replicate3	Uncategorized Sample	BioSample 1	MRP5303A1LC2_soln.raw (F154891)	AFG3-like protein 2 OS=Homo sapiens OX=9606 GN=AFG3L2 PE=1 SV=2	AFG32_HUMAN	Human_reviewed_19.fasta	88586.8	0.998	2	2	2	0.000245	0.0238
MRP5303_20201214_HTBH_NEdet_1_replicate3	Uncategorized Sample	BioSample 1	MRP5303A1LC2_soln.raw (F154891)	28S ribosomal protein S27, mitochondrial OS=Homo sapiens OX=9606 GN=MRPS27 PE=1 SV=3	RT27_HUMAN	Human_reviewed_19.fasta	47612.7	1	3	3	3	0.000368	0.116
MRP5303_20201214_HTBH_NEdet_1_replicate3	Uncategorized Sample	BioSample 1	MRP5303A1LC2_soln.raw (F154891)	U4/U6 small nuclear ribonucleoprotein Prp4 OS=Homo sapiens OX=9606 GN=PRPF4 PE=1 SV=2	PRP4_HUMAN	Human_reviewed_19.fasta	58450.2	1	2	2	2	0.000245	0.0498
MRP5303_20201214_HTBH_NEdet_1_replicate3	Uncategorized Sample	BioSample 1	MRP5303A1LC2_soln.raw (F154891)	Cleavage stimulation factor subunit 1 OS=Homo sapiens OX=9606 GN=CSTF1 PE=1 SV=1	CSTF1_HUMAN	Human_reviewed_19.fasta	48358.5	1	8	9	10	0.00123	0.276
MRP5303_20201214_HTBH_NEdet_1_replicate3	Uncategorized Sample	BioSample 1	MRP5303A1LC2_soln.raw (F154891)	Pre-mRNA-processing factor 17 OS=Homo sapiens OX=9606 GN=CDC40 PE=1 SV=1	PRP17_HUMAN	Human_reviewed_19.fasta	65522	0.992	2	2	2	0.000245	0.0812
MRP5303_20201214_HTBH_NEdet_1_replicate3	Uncategorized Sample	BioSample 1	MRP5303A1LC2_soln.raw (F154891)	Calnexin OS=Homo sapiens OX=9606 GN=CANX PE=1 SV=2	CALX_HUMAN	Human_reviewed_19.fasta	67570.2	1	11	14	17	0.00208	0.257
MRP5303_20201214_HTBH_NEdet_1_replicate3	Uncategorized Sample	BioSample 1	MRP5303A1LC2_soln.raw (F154891)	Ubiquitin-40S ribosomal protein S27a OS=Homo sapiens OX=9606 GN=RPS27A PE=1 SV=2	RS27A_HUMAN	Human_reviewed_19.fasta	17965.6	1	2	2	2	0.000245	0.224
MRP5303_20201214_HTBH_NEdet_1_replicate3	Uncategorized Sample	BioSample 1	MRP5303A1LC2_soln.raw (F154891)	Translocon-associated protein subunit delta OS=Homo sapiens OX=9606 GN=SSR4 PE=1 SV=1	SSRD_HUMAN	Human_reviewed_19.fasta	18998.8	0.996	2	2	2	0.000245	0.168
MRP5303_20201214_HTBH_NEdet_1_replicate3	Uncategorized Sample	BioSample 1	MRP5303A1LC2_soln.raw (F154891)	Spectrin beta chain, non-erythrocytic 1 OS=Homo sapiens OX=9606 GN=SPTBN1 PE=1 SV=2	SPTB2_HUMAN	Human_reviewed_19.fasta	274613	1	5	5	5	0.000613	0.0313
MRP5303_20201214_HTBH_NEdet_1_replicate3	Uncategorized Sample	BioSample 1	MRP5303A1LC2_soln.raw (F154891)	Symplekin OS=Homo sapiens OX=9606 GN=SYMPK PE=1 SV=2	SYMPK_HUMAN	Human_reviewed_19.fasta	141154	1	41	58	67	0.00821	0.354
MRP5303_20201214_HTBH_NEdet_1_replicate3	Uncategorized Sample	BioSample 1	MRP5303A1LC2_soln.raw (F154891)	Probable ATP-dependent RNA helicase DDX5 OS=Homo sapiens OX=9606 GN=DDX5 PE=1 SV=1	DDX5_HUMAN	Human_reviewed_19.fasta	69149.7	1	3	3	3	0.000368	0.156
MRP5303_20201214_HTBH_NEdet_1_replicate3	Uncategorized Sample	BioSample 1	MRP5303A1LC2_soln.raw (F154891)	Dolichyl-diphosphooligosaccharide--protein glycosyltransferase subunit STT3A OS=Homo sapiens OX=9606 GN=STT3A PE=1 SV=2	STT3A_HUMAN	Human_reviewed_19.fasta	80532.8	1	4	4	4	0.00049	0.0553
MRP5303_20201214_HTBH_NEdet_1_replicate3	Uncategorized Sample	BioSample 1	MRP5303A1LC2_soln.raw (F154891)	Protein-arginine deiminase type-4 OS=Homo sapiens OX=9606 GN=PADI4 PE=1 SV=2	PADI4_HUMAN	Human_reviewed_19.fasta	74079.9	0.815	2	2	2	0.000245	0.0271
MRP5303_20201214_HTBH_NEdet_1_replicate3	Uncategorized Sample	BioSample 1	MRP5303A1LC2_soln.raw (F154891)	Clathrin heavy chain 1 OS=Homo sapiens OX=9606 GN=CLTC PE=1 SV=5	CLH1_HUMAN	Human_reviewed_19.fasta	191619	0.995	2	2	2	0.000245	0.0125
MRP5303_20201214_HTBH_NEdet_1_replicate3	Uncategorized Sample	BioSample 1	MRP5303A1LC2_soln.raw (F154891)	Serine/arginine-rich splicing factor 6 OS=Homo sapiens OX=9606 GN=SRSF6 PE=1 SV=2	SRSF6_HUMAN	Human_reviewed_19.fasta	39588.4	1	9	10	11	0.00135	0.233
MRP5303_20201214_HTBH_NEdet_1_replicate3	Uncategorized Sample	BioSample 1	MRP5303A1LC2_soln.raw (F154891)	Sister chromatid cohesion protein PDS5 homolog A OS=Homo sapiens OX=9606 GN=PDS5A PE=1 SV=1	PDS5A_HUMAN	Human_reviewed_19.fasta	150836	1	5	5	5	0.000613	0.0636
MRP5303_20201214_HTBH_NEdet_1_replicate3	Uncategorized Sample	BioSample 1	MRP5303A1LC2_soln.raw (F154891)	Dolichyl-diphosphooligosaccharide--protein glycosyltransferase 48 kDa subunit OS=Homo sapiens OX=9606 GN=DDOST PE=1 SV=4	OST48_HUMAN	Human_reviewed_19.fasta	50802.5	1	7	7	7	0.000858	0.178
MRP5303_20201214_HTBH_NEdet_1_replicate3	Uncategorized Sample	BioSample 1	MRP5303A1LC2_soln.raw (F154891)	Filaggrin-2 OS=Homo sapiens OX=9606 GN=FLG2 PE=1 SV=1	FILA2_HUMAN	Human_reviewed_19.fasta	248052	1	2	2	2	0.000245	0.013
MRP5303_20201214_HTBH_NEdet_1_replicate3	Uncategorized Sample	BioSample 1	MRP5303A1LC2_soln.raw (F154891)	Pinin OS=Homo sapiens OX=9606 GN=PNN PE=1 SV=5	PININ_HUMAN	Human_reviewed_19.fasta	81627.3	1	10	10	11	0.00135	0.156
MRP5303_20201214_HTBH_NEdet_1_replicate3	Uncategorized Sample	BioSample 1	MRP5303A1LC2_soln.raw (F154891)	Cleavage and polyadenylation specificity factor subunit 1 OS=Homo sapiens OX=9606 GN=CPSF1 PE=1 SV=2	CPSF1_HUMAN	Human_reviewed_19.fasta	160886	1	84	123	209	0.0256	0.555
MRP5303_20201214_HTBH_NEdet_1_replicate3	Uncategorized Sample	BioSample 1	MRP5303A1LC2_soln.raw (F154891)	Tubulin beta chain OS=Homo sapiens OX=9606 GN=TUBB PE=1 SV=2	TBB5_HUMAN	Human_reviewed_19.fasta	49670.6	1	8	8	8	0.000981	0.313
MRP5303_20201214_HTBH_NEdet_1_replicate3	Uncategorized Sample	BioSample 1	MRP5303A1LC2_soln.raw (F154891)	Transmembrane emp24 domain-containing protein 10 OS=Homo sapiens OX=9606 GN=TMED10 PE=1 SV=2	TMEDA_HUMAN	Human_reviewed_19.fasta	24977.5	1	3	3	3	0.000368	0.146
MRP5303_20201214_HTBH_NEdet_1_replicate3	Uncategorized Sample	BioSample 1	MRP5303A1LC2_soln.raw (F154891)	Splicing factor 1 OS=Homo sapiens OX=9606 GN=SF1 PE=1 SV=4	SF01_HUMAN	Human_reviewed_19.fasta	68330.5	1	2	2	2	0.000245	0.0297
MRP5303_20201214_HTBH_NEdet_1_replicate3	Uncategorized Sample	BioSample 1	MRP5303A1LC2_soln.raw (F154891)	Heterogeneous nuclear ribonucleoprotein U-like protein 1 OS=Homo sapiens OX=9606 GN=HNRNPUL1 PE=1 SV=2	HNRL1_HUMAN	Human_reviewed_19.fasta	95739.7	1	4	4	4	0.00049	0.0759
MRP5303_20201214_HTBH_NEdet_1_replicate3	Uncategorized Sample	BioSample 1	MRP5303A1LC2_soln.raw (F154891)	Coiled-coil domain-containing protein 47 OS=Homo sapiens OX=9606 GN=CCDC47 PE=1 SV=1	CCD47_HUMAN	Human_reviewed_19.fasta	55874.9	1	9	10	10	0.00123	0.246
MRP5303_20201214_HTBH_NEdet_1_replicate3	Uncategorized Sample	BioSample 1	MRP5303A1LC2_soln.raw (F154891)	Signal recognition particle receptor subunit alpha OS=Homo sapiens OX=9606 GN=SRPRA PE=1 SV=2	SRPRA_HUMAN	Human_reviewed_19.fasta	69812.8	0.995	2	2	2	0.000245	0.0376
MRP5303_20201214_HTBH_NEdet_1_replicate3	Uncategorized Sample	BioSample 1	MRP5303A1LC2_soln.raw (F154891)	Endoplasmic reticulum chaperone BiP OS=Homo sapiens OX=9606 GN=HSPA5 PE=1 SV=2	BIP_HUMAN	Human_reviewed_19.fasta	72334.7	1	13	13	13	0.00159	0.317
MRP5303_20201214_HTBH_NEdet_1_replicate3	Uncategorized Sample	BioSample 1	MRP5303A1LC2_soln.raw (F154891)	Transferrin receptor protein 1 OS=Homo sapiens OX=9606 GN=TFRC PE=1 SV=2	TFR1_HUMAN	Human_reviewed_19.fasta	84873.6	1	3	3	3	0.000368	0.0487
MRP5303_20201214_HTBH_NEdet_1_replicate3	Uncategorized Sample	BioSample 1	MRP5303A1LC2_soln.raw (F154891)	Keratin, type I cytoskeletal 10 OS=Homo sapiens OX=9606 GN=KRT10 PE=1 SV=6	K1C10_HUMAN	Human_reviewed_19.fasta	58828.8	1	24	37	47	0.00576	0.521
MRP5303_20201214_HTBH_NEdet_1_replicate3	Uncategorized Sample	BioSample 1	MRP5303A1LC2_soln.raw (F154891)	ATP synthase subunit delta, mitochondrial OS=Homo sapiens OX=9606 GN=ATP5F1D PE=1 SV=2	ATPD_HUMAN	Human_reviewed_19.fasta	17489.9	0.999	2	2	2	0.000245	0.119
MRP5303_20201214_HTBH_NEdet_1_replicate3	Uncategorized Sample	BioSample 1	MRP5303A1LC2_soln.raw (F154891)	Replication protein A 70 kDa DNA-binding subunit OS=Homo sapiens OX=9606 GN=RPA1 PE=1 SV=2	RFA1_HUMAN	Human_reviewed_19.fasta	68139	1	3	3	4	0.00049	0.0763
MRP5303_20201214_HTBH_NEdet_1_replicate3	Uncategorized Sample	BioSample 1	MRP5303A1LC2_soln.raw (F154891)	RNA-binding motif protein, X chromosome OS=Homo sapiens OX=9606 GN=RBMX PE=1 SV=3	RBMX_HUMAN,RMXL1_HUMAN	Human_reviewed_19.fasta	42333.7	1	3	3	4	0.00049	0.0972
MRP5303_20201214_HTBH_NEdet_1_replicate3	Uncategorized Sample	BioSample 1	MRP5303A1LC2_soln.raw (F154891)	ATP synthase subunit beta, mitochondrial OS=Homo sapiens OX=9606 GN=ATP5F1B PE=1 SV=3	ATPB_HUMAN	Human_reviewed_19.fasta	56560.6	1	21	33	46	0.00564	0.526
MRP5303_20201214_HTBH_NEdet_1_replicate3	Uncategorized Sample	BioSample 1	MRP5303A1LC2_soln.raw (F154891)	Methylcrotonoyl-CoA carboxylase beta chain, mitochondrial OS=Homo sapiens OX=9606 GN=MCCC2 PE=1 SV=1	MCCB_HUMAN	Human_reviewed_19.fasta	61334.7	0.99	2	2	2	0.000245	0.032
MRP5303_20201214_HTBH_NEdet_1_replicate3	Uncategorized Sample	BioSample 1	MRP5303A1LC2_soln.raw (F154891)	Sideroflexin-1 OS=Homo sapiens OX=9606 GN=SFXN1 PE=1 SV=4	SFXN1_HUMAN	Human_reviewed_19.fasta	35620	1	2	2	2	0.000245	0.0994
MRP5303_20201214_HTBH_NEdet_1_replicate3	Uncategorized Sample	BioSample 1	MRP5303A1LC2_soln.raw (F154891)	60S ribosomal protein L23 OS=Homo sapiens OX=9606 GN=RPL23 PE=1 SV=1	RL23_HUMAN	Human_reviewed_19.fasta	14865.9	1	3	3	3	0.000368	0.321
MRP5303_20201214_HTBH_NEdet_1_replicate3	Uncategorized Sample	BioSample 1	MRP5303A1LC2_soln.raw (F154891)	Pre-mRNA-splicing factor CWC22 homolog OS=Homo sapiens OX=9606 GN=CWC22 PE=1 SV=3	CWC22_HUMAN	Human_reviewed_19.fasta	105470	0.98	2	2	2	0.000245	0.0275
MRP5303_20201214_HTBH_NEdet_1_replicate3	Uncategorized Sample	BioSample 1	MRP5303A1LC2_soln.raw (F154891)	Actin, cytoplasmic 1 OS=Homo sapiens OX=9606 GN=ACTB PE=1 SV=1	ACTB_HUMAN,ACTG_HUMAN	Human_reviewed_19.fasta	41793.9	1	15	20	23	0.00282	0.512
MRP5303_20201214_HTBH_NEdet_1_replicate3	Uncategorized Sample	BioSample 1	MRP5303A1LC2_soln.raw (F154891)	Transformer-2 protein homolog alpha OS=Homo sapiens OX=9606 GN=TRA2A PE=1 SV=1	TRA2A_HUMAN	Human_reviewed_19.fasta	32689.4	1	6	6	9	0.0011	0.262
MRP5303_20201214_HTBH_NEdet_1_replicate3	Uncategorized Sample	BioSample 1	MRP5303A1LC2_soln.raw (F154891)	Bloom syndrome protein OS=Homo sapiens OX=9606 GN=BLM PE=1 SV=1	BLM_HUMAN	Human_reviewed_19.fasta	159006	1	3	3	3	0.000368	0.0282
MRP5303_20201214_HTBH_NEdet_1_replicate3	Uncategorized Sample	BioSample 1	MRP5303A1LC2_soln.raw (F154891)	Splicing factor 3B subunit 3 OS=Homo sapiens OX=9606 GN=SF3B3 PE=1 SV=4	SF3B3_HUMAN	Human_reviewed_19.fasta	135579	1	12	12	12	0.00147	0.119
MRP5303_20201214_HTBH_NEdet_1_replicate3	Uncategorized Sample	BioSample 1	MRP5303A1LC2_soln.raw (F154891)	Histone-binding protein RBBP4 OS=Homo sapiens OX=9606 GN=RBBP4 PE=1 SV=3	RBBP4_HUMAN	Human_reviewed_19.fasta	47655.8	1	3	3	3	0.000368	0.0729
MRP5303_20201214_HTBH_NEdet_1_replicate3	Uncategorized Sample	BioSample 1	MRP5303A1LC2_soln.raw (F154891)	Non-POU domain-containing octamer-binding protein OS=Homo sapiens OX=9606 GN=NONO PE=1 SV=4	NONO_HUMAN	Human_reviewed_19.fasta	54231.6	0.999	2	2	2	0.000245	0.0658
MRP5303_20201214_HTBH_NEdet_1_replicate3	Uncategorized Sample	BioSample 1	MRP5303A1LC2_soln.raw (F154891)	U5 small nuclear ribonucleoprotein 200 kDa helicase OS=Homo sapiens OX=9606 GN=SNRNP200 PE=1 SV=2	U520_HUMAN	Human_reviewed_19.fasta	244514	1	14	16	16	0.00196	0.0875
MRP5303_20201214_HTBH_NEdet_1_replicate3	Uncategorized Sample	BioSample 1	MRP5303A1LC2_soln.raw (F154891)	Crooked neck-like protein 1 OS=Homo sapiens OX=9606 GN=CRNKL1 PE=1 SV=4	CRNL1_HUMAN	Human_reviewed_19.fasta	100454	1	3	3	3	0.000368	0.0401
MRP5303_20201214_HTBH_NEdet_1_replicate3	Uncategorized Sample	BioSample 1	MRP5303A1LC2_soln.raw (F154891)	40S ribosomal protein S5 OS=Homo sapiens OX=9606 GN=RPS5 PE=1 SV=4	RS5_HUMAN	Human_reviewed_19.fasta	22877	1	3	4	4	0.00049	0.157
MRP5303_20201214_HTBH_NEdet_1_replicate3	Uncategorized Sample	BioSample 1	MRP5303A1LC2_soln.raw (F154891)	Neutral amino acid transporter B(0) OS=Homo sapiens OX=9606 GN=SLC1A5 PE=1 SV=2	AAAT_HUMAN	Human_reviewed_19.fasta	56599.8	1	4	5	7	0.000858	0.102
MRP5303_20201214_HTBH_NEdet_1_replicate3	Uncategorized Sample	BioSample 1	MRP5303A1LC2_soln.raw (F154891)	60S ribosomal protein L17 OS=Homo sapiens OX=9606 GN=RPL17 PE=1 SV=3	RL17_HUMAN	Human_reviewed_19.fasta	21397.4	1	3	4	4	0.00049	0.19
MRP5303_20201214_HTBH_NEdet_1_replicate3	Uncategorized Sample	BioSample 1	MRP5303A1LC2_soln.raw (F154891)	60S ribosomal protein L15 OS=Homo sapiens OX=9606 GN=RPL15 PE=1 SV=2	RL15_HUMAN	Human_reviewed_19.fasta	24146.5	1	2	2	2	0.000245	0.113
MRP5303_20201214_HTBH_NEdet_1_replicate3	Uncategorized Sample	BioSample 1	MRP5303A1LC2_soln.raw (F154891)	60S ribosomal protein L7 OS=Homo sapiens OX=9606 GN=RPL7 PE=1 SV=1	RL7_HUMAN	Human_reviewed_19.fasta	29227.7	1	3	3	3	0.000368	0.125
MRP5303_20201214_HTBH_NEdet_1_replicate3	Uncategorized Sample	BioSample 1	MRP5303A1LC2_soln.raw (F154891)	Heterogeneous nuclear ribonucleoprotein K OS=Homo sapiens OX=9606 GN=HNRNPK PE=1 SV=1	HNRPK_HUMAN	Human_reviewed_19.fasta	50978.5	1	8	8	8	0.000981	0.244
MRP5303_20201214_HTBH_NEdet_1_replicate3	Uncategorized Sample	BioSample 1	MRP5303A1LC2_soln.raw (F154891)	60S ribosomal protein L13 OS=Homo sapiens OX=9606 GN=RPL13 PE=1 SV=4	RL13_HUMAN	Human_reviewed_19.fasta	24262.2	1	3	3	4	0.00049	0.137
MRP5303_20201214_HTBH_NEdet_1_replicate3	Uncategorized Sample	BioSample 1	MRP5303A1LC2_soln.raw (F154891)	60S ribosomal protein L5 OS=Homo sapiens OX=9606 GN=RPL5 PE=1 SV=3	RL5_HUMAN	Human_reviewed_19.fasta	34363.5	1	2	2	2	0.000245	0.0673
MRP5303_20201214_HTBH_NEdet_1_replicate3	Uncategorized Sample	BioSample 1	MRP5303A1LC2_soln.raw (F154891)	Heterogeneous nuclear ribonucleoprotein R OS=Homo sapiens OX=9606 GN=HNRNPR PE=1 SV=1	HNRPR_HUMAN	Human_reviewed_19.fasta	70943.9	0.999	2	2	2	0.000245	0.0379
MRP5303_20201214_HTBH_NEdet_1_replicate3	Uncategorized Sample	BioSample 1	MRP5303A1LC2_soln.raw (F154891)	Dolichyl-diphosphooligosaccharide--protein glycosyltransferase subunit 1 OS=Homo sapiens OX=9606 GN=RPN1 PE=1 SV=1	RPN1_HUMAN	Human_reviewed_19.fasta	68571	1	13	18	19	0.00233	0.254
MRP5303_20201214_HTBH_NEdet_1_replicate3	Uncategorized Sample	BioSample 1	MRP5303A1LC2_soln.raw (F154891)	60S ribosomal protein L11 OS=Homo sapiens OX=9606 GN=RPL11 PE=1 SV=2	RL11_HUMAN	Human_reviewed_19.fasta	20253.2	0.999	2	2	2	0.000245	0.124
MRP5303_20201214_HTBH_NEdet_1_replicate3	Uncategorized Sample	BioSample 1	MRP5303A1LC2_soln.raw (F154891)	RNA-binding protein 39 OS=Homo sapiens OX=9606 GN=RBM39 PE=1 SV=2	RBM39_HUMAN	Human_reviewed_19.fasta	59381.4	1	2	2	2	0.000245	0.0528
MRP5303_20201214_HTBH_NEdet_1_replicate3	Uncategorized Sample	BioSample 1	MRP5303A1LC2_soln.raw (F154891)	Syntaxin-7 OS=Homo sapiens OX=9606 GN=STX7 PE=1 SV=4	STX7_HUMAN	Human_reviewed_19.fasta	29815.6	0.998	2	2	2	0.000245	0.0728
MRP5303_20201214_HTBH_NEdet_1_replicate3	Uncategorized Sample	BioSample 1	MRP5303A1LC2_soln.raw (F154891)	Cartilage-associated protein OS=Homo sapiens OX=9606 GN=CRTAP PE=1 SV=1	CRTAP_HUMAN	Human_reviewed_19.fasta	46563.5	1	9	10	12	0.00147	0.222
MRP5303_20201214_HTBH_NEdet_1_replicate3	Uncategorized Sample	BioSample 1	MRP5303A1LC2_soln.raw (F154891)	YTH domain-containing family protein 2 OS=Homo sapiens OX=9606 GN=YTHDF2 PE=1 SV=2	YTHD2_HUMAN	Human_reviewed_19.fasta	62334.4	0.999	2	2	2	0.000245	0.0415
MRP5303_20201214_HTBH_NEdet_1_replicate3	Uncategorized Sample	BioSample 1	MRP5303A1LC2_soln.raw (F154891)	Keratin, type II cytoskeletal 78 OS=Homo sapiens OX=9606 GN=KRT78 PE=1 SV=2	K2C78_HUMAN	Human_reviewed_19.fasta	56866.4	0.998	2	2	2	0.000245	0.0577
MRP5303_20201214_HTBH_NEdet_1_replicate3	Uncategorized Sample	BioSample 1	MRP5303A1LC2_soln.raw (F154891)	Splicing factor 3A subunit 3 OS=Homo sapiens OX=9606 GN=SF3A3 PE=1 SV=1	SF3A3_HUMAN	Human_reviewed_19.fasta	58851.3	1	4	5	5	0.000613	0.104
MRP5303_20201214_HTBH_NEdet_1_replicate3	Uncategorized Sample	BioSample 1	MRP5303A1LC2_soln.raw (F154891)	Pyruvate dehydrogenase E1 component subunit alpha, somatic form, mitochondrial OS=Homo sapiens OX=9606 GN=PDHA1 PE=1 SV=3	ODPA_HUMAN	Human_reviewed_19.fasta	43296.5	1	2	2	2	0.000245	0.0564
MRP5303_20201214_HTBH_NEdet_1_replicate3	Uncategorized Sample	BioSample 1	MRP5303A1LC2_soln.raw (F154891)	Splicing factor 3A subunit 1 OS=Homo sapiens OX=9606 GN=SF3A1 PE=1 SV=1	SF3A1_HUMAN	Human_reviewed_19.fasta	88886.1	1	12	13	14	0.00172	0.199
MRP5303_20201214_HTBH_NEdet_1_replicate3	Uncategorized Sample	BioSample 1	MRP5303A1LC2_soln.raw (F154891)	40S ribosomal protein SA OS=Homo sapiens OX=9606 GN=RPSA PE=1 SV=4	RSSA_HUMAN	Human_reviewed_19.fasta	32854.1	1	4	4	4	0.00049	0.22
MRP5303_20201214_HTBH_NEdet_1_replicate3	Uncategorized Sample	BioSample 1	MRP5303A1LC2_soln.raw (F154891)	Protein disulfide-isomerase OS=Homo sapiens OX=9606 GN=P4HB PE=1 SV=3	PDIA1_HUMAN	Human_reviewed_19.fasta	57118.1	1	27	31	35	0.00429	0.528
MRP5303_20201214_HTBH_NEdet_1_replicate3	Uncategorized Sample	BioSample 1	MRP5303A1LC2_soln.raw (F154891)	7-dehydrocholesterol reductase OS=Homo sapiens OX=9606 GN=DHCR7 PE=1 SV=1	DHCR7_HUMAN	Human_reviewed_19.fasta	54491	1	2	2	2	0.000245	0.0442
MRP5303_20201214_HTBH_NEdet_1_replicate3	Uncategorized Sample	BioSample 1	MRP5303A1LC2_soln.raw (F154891)	60S acidic ribosomal protein P2 OS=Homo sapiens OX=9606 GN=RPLP2 PE=1 SV=1	RLA2_HUMAN	Human_reviewed_19.fasta	11665.5	1	2	2	2	0.000245	0.243
MRP5303_20201214_HTBH_NEdet_1_replicate3	Uncategorized Sample	BioSample 1	MRP5303A1LC2_soln.raw (F154891)	60S acidic ribosomal protein P0 OS=Homo sapiens OX=9606 GN=RPLP0 PE=1 SV=1	RLA0_HUMAN	Human_reviewed_19.fasta	34274.3	1	5	5	5	0.000613	0.132
MRP5303_20201214_HTBH_NEdet_1_replicate3	Uncategorized Sample	BioSample 1	MRP5303A1LC2_soln.raw (F154891)	Treacle protein OS=Homo sapiens OX=9606 GN=TCOF1 PE=1 SV=3	TCOF_HUMAN	Human_reviewed_19.fasta	152104	0.999	2	2	2	0.000245	0.0175
MRP5303_20201214_HTBH_NEdet_1_replicate3	Uncategorized Sample	BioSample 1	MRP5303A1LC2_soln.raw (F154891)	Vesicular integral-membrane protein VIP36 OS=Homo sapiens OX=9606 GN=LMAN2 PE=1 SV=1	LMAN2_HUMAN	Human_reviewed_19.fasta	40229.5	1	2	2	2	0.000245	0.0927
MRP5303_20201214_HTBH_NEdet_1_replicate3	Uncategorized Sample	BioSample 1	MRP5303A1LC2_soln.raw (F154891)	Prolyl 3-hydroxylase 1 OS=Homo sapiens OX=9606 GN=P3H1 PE=1 SV=2	P3H1_HUMAN	Human_reviewed_19.fasta	83394.8	1	15	16	16	0.00196	0.27
MRP5303_20201214_HTBH_NEdet_1_replicate3	Uncategorized Sample	BioSample 1	MRP5303A1LC2_soln.raw (F154891)	U1 small nuclear ribonucleoprotein A OS=Homo sapiens OX=9606 GN=SNRPA PE=1 SV=3	SNRPA_HUMAN	Human_reviewed_19.fasta	31280.5	1	3	3	3	0.000368	0.167
MRP5303_20201214_HTBH_NEdet_1_replicate3	Uncategorized Sample	BioSample 1	MRP5303A1LC2_soln.raw (F154891)	pre-mRNA 3' end processing protein WDR33 OS=Homo sapiens OX=9606 GN=WDR33 PE=1 SV=2	WDR33_HUMAN	Human_reviewed_19.fasta	145891	1	70	126	314	0.0385	0.592
MRP5303_20201214_HTBH_NEdet_1_replicate3	Uncategorized Sample	BioSample 1	MRP5303A1LC2_soln.raw (F154891)	U4/U6.U5 tri-snRNP-associated protein 1 OS=Homo sapiens OX=9606 GN=SART1 PE=1 SV=1	SNUT1_HUMAN	Human_reviewed_19.fasta	90257.1	1	3	3	3	0.000368	0.0475
MRP5303_20201214_HTBH_NEdet_1_replicate3	Uncategorized Sample	BioSample 1	MRP5303A1LC2_soln.raw (F154891)	Prolyl 4-hydroxylase subunit alpha-1 OS=Homo sapiens OX=9606 GN=P4HA1 PE=1 SV=2	P4HA1_HUMAN	Human_reviewed_19.fasta	61051.6	1	15	15	15	0.00184	0.311
MRP5303_20201214_HTBH_NEdet_1_replicate3	Uncategorized Sample	BioSample 1	MRP5303A1LC2_soln.raw (F154891)	Serine/arginine-rich splicing factor 9 OS=Homo sapiens OX=9606 GN=SRSF9 PE=1 SV=1	SRSF9_HUMAN	Human_reviewed_19.fasta	25542.9	1	4	4	4	0.00049	0.213
MRP5303_20201214_HTBH_NEdet_1_replicate3	Uncategorized Sample	BioSample 1	MRP5303A1LC2_soln.raw (F154891)	60S ribosomal protein L36 OS=Homo sapiens OX=9606 GN=RPL36 PE=1 SV=3	RL36_HUMAN	Human_reviewed_19.fasta	12254.2	0.999	3	3	3	0.000368	0.248
MRP5303_20201214_HTBH_NEdet_1_replicate3	Uncategorized Sample	BioSample 1	MRP5303A1LC2_soln.raw (F154891)	RNA-binding protein with serine-rich domain 1 OS=Homo sapiens OX=9606 GN=RNPS1 PE=1 SV=1	RNPS1_HUMAN	Human_reviewed_19.fasta	34209.6	1	5	6	7	0.000858	0.233
MRP5303_20201214_HTBH_NEdet_1_replicate3	Uncategorized Sample	BioSample 1	MRP5303A1LC2_soln.raw (F154891)	60S ribosomal protein L32 OS=Homo sapiens OX=9606 GN=RPL32 PE=1 SV=2	RL32_HUMAN	Human_reviewed_19.fasta	15860.4	1	4	5	5	0.000613	0.348
MRP5303_20201214_HTBH_NEdet_1_replicate3	Uncategorized Sample	BioSample 1	MRP5303A1LC2_soln.raw (F154891)	RNA-binding protein 8A OS=Homo sapiens OX=9606 GN=RBM8A PE=1 SV=1	RBM8A_HUMAN	Human_reviewed_19.fasta	19889.4	0.993	2	3	3	0.000368	0.155
MRP5303_20201214_HTBH_NEdet_1_replicate3	Uncategorized Sample	BioSample 1	MRP5303A1LC2_soln.raw (F154891)	60S ribosomal protein L9 OS=Homo sapiens OX=9606 GN=RPL9 PE=1 SV=1	RL9_HUMAN	Human_reviewed_19.fasta	21863.7	0.999	2	2	2	0.000245	0.151
MRP5303_20201214_HTBH_NEdet_1_replicate3	Uncategorized Sample	BioSample 1	MRP5303A1LC2_soln.raw (F154891)	Cleavage and polyadenylation specificity factor subunit 4 OS=Homo sapiens OX=9606 GN=CPSF4 PE=1 SV=1	CPSF4_HUMAN	Human_reviewed_19.fasta	30254.4	1	17	30	46	0.00564	0.669
MRP5303_20201214_HTBH_NEdet_1_replicate3	Uncategorized Sample	BioSample 1	MRP5303A1LC2_soln.raw (F154891)	Keratin, type II cytoskeletal 5 OS=Homo sapiens OX=9606 GN=KRT5 PE=1 SV=3	K2C5_HUMAN	Human_reviewed_19.fasta	62379.6	1	17	18	19	0.00233	0.369
MRP5303_20201214_HTBH_NEdet_1_replicate3	Uncategorized Sample	BioSample 1	MRP5303A1LC2_soln.raw (F154891)	7SK snRNA methylphosphate capping enzyme OS=Homo sapiens OX=9606 GN=MEPCE PE=1 SV=1	MEPCE_HUMAN	Human_reviewed_19.fasta	74355.6	1	6	6	6	0.000735	0.123
MRP5303_20201214_HTBH_NEdet_1_replicate3	Uncategorized Sample	BioSample 1	MRP5303A1LC2_soln.raw (F154891)	Cytoskeleton-associated protein 4 OS=Homo sapiens OX=9606 GN=CKAP4 PE=1 SV=2	CKAP4_HUMAN	Human_reviewed_19.fasta	66022.2	1	12	13	13	0.00159	0.261
MRP5303_20201214_HTBH_NEdet_1_replicate3	Uncategorized Sample	BioSample 1	MRP5303A1LC2_soln.raw (F154891)	Cleavage and polyadenylation specificity factor subunit 2 OS=Homo sapiens OX=9606 GN=CPSF2 PE=1 SV=2	CPSF2_HUMAN	Human_reviewed_19.fasta	88489.5	1	45	68	166	0.0203	0.652
MRP5303_20201214_HTBH_NEdet_1_replicate3	Uncategorized Sample	BioSample 1	MRP5303A1LC2_soln.raw (F154891)	ATP synthase subunit O, mitochondrial OS=Homo sapiens OX=9606 GN=ATP5PO PE=1 SV=1	ATPO_HUMAN	Human_reviewed_19.fasta	23277.4	1	6	7	7	0.000858	0.408
MRP5303_20201214_HTBH_NEdet_1_replicate3	Uncategorized Sample	BioSample 1	MRP5303A1LC2_soln.raw (F154891)	Keratin, type II cytoskeletal 1 OS=Homo sapiens OX=9606 GN=KRT1 PE=1 SV=6	K2C1_HUMAN	Human_reviewed_19.fasta	66040.3	1	40	61	106	0.013	0.607
MRP5303_20201214_HTBH_NEdet_1_replicate3	Uncategorized Sample	BioSample 1	MRP5303A1LC2_soln.raw (F154891)	Keratin, type I cytoskeletal 17 OS=Homo sapiens OX=9606 GN=KRT17 PE=1 SV=2	K1C17_HUMAN	Human_reviewed_19.fasta	48106.7	1	2	2	2	0.000245	0.241
MRP5303_20201214_HTBH_NEdet_1_replicate3	Uncategorized Sample	BioSample 1	MRP5303A1LC2_soln.raw (F154891)	Splicing factor, proline- and glutamine-rich OS=Homo sapiens OX=9606 GN=SFPQ PE=1 SV=2	SFPQ_HUMAN	Human_reviewed_19.fasta	76149.5	1	8	8	8	0.000981	0.127
MRP5303_20201214_HTBH_NEdet_1_replicate3	Uncategorized Sample	BioSample 1	MRP5303A1LC2_soln.raw (F154891)	Kinectin OS=Homo sapiens OX=9606 GN=KTN1 PE=1 SV=1	KTN1_HUMAN	Human_reviewed_19.fasta	156276	1	12	12	13	0.00159	0.102
MRP5303_20201214_HTBH_NEdet_1_replicate3	Uncategorized Sample	BioSample 1	MRP5303A1LC2_soln.raw (F154891)	Magnesium transporter protein 1 OS=Homo sapiens OX=9606 GN=MAGT1 PE=1 SV=1	MAGT1_HUMAN	Human_reviewed_19.fasta	38037	1	3	3	3	0.000368	0.0806
MRP5303_20201214_HTBH_NEdet_1_replicate3	Uncategorized Sample	BioSample 1	MRP5303A1LC2_soln.raw (F154891)	Signal recognition particle receptor subunit beta OS=Homo sapiens OX=9606 GN=SRPRB PE=1 SV=3	SRPRB_HUMAN	Human_reviewed_19.fasta	29703.1	1	2	2	3	0.000368	0.0996
MRP5303_20201214_HTBH_NEdet_1_replicate3	Uncategorized Sample	BioSample 1	MRP5303A1LC2_soln.raw (F154891)	Serine/arginine repetitive matrix protein 1 OS=Homo sapiens OX=9606 GN=SRRM1 PE=1 SV=2	SRRM1_HUMAN	Human_reviewed_19.fasta	102338	1	9	10	11	0.00135	0.132
MRP5303_20201214_HTBH_NEdet_1_replicate3	Uncategorized Sample	BioSample 1	MRP5303A1LC2_soln.raw (F154891)	Fatty acyl-CoA reductase 1 OS=Homo sapiens OX=9606 GN=FAR1 PE=1 SV=1	FACR1_HUMAN	Human_reviewed_19.fasta	59358.2	1	4	4	4	0.00049	0.0913
MRP5303_20201214_HTBH_NEdet_1_replicate3	Uncategorized Sample	BioSample 1	MRP5303A1LC2_soln.raw (F154891)	ATP synthase subunit gamma, mitochondrial OS=Homo sapiens OX=9606 GN=ATP5F1C PE=1 SV=1	ATPG_HUMAN	Human_reviewed_19.fasta	32998	1	5	6	6	0.000735	0.208
MRP5303_20201214_HTBH_NEdet_1_replicate3	Uncategorized Sample	BioSample 1	MRP5303A1LC2_soln.raw (F154891)	60S ribosomal protein L28 OS=Homo sapiens OX=9606 GN=RPL28 PE=1 SV=3	RL28_HUMAN	Human_reviewed_19.fasta	15747.9	1	4	4	5	0.000613	0.234
MRP5303_20201214_HTBH_NEdet_1_replicate3	Uncategorized Sample	BioSample 1	MRP5303A1LC2_soln.raw (F154891)	60S ribosomal protein L26-like 1 OS=Homo sapiens OX=9606 GN=RPL26L1 PE=1 SV=1	RL26L_HUMAN,RL26_HUMAN	Human_reviewed_19.fasta	17256.3	0.997	2	3	3	0.000368	0.124
MRP5303_20201214_HTBH_NEdet_1_replicate3	Uncategorized Sample	BioSample 1	MRP5303A1LC2_soln.raw (F154891)	Mitochondrial import receptor subunit TOM70 OS=Homo sapiens OX=9606 GN=TOMM70 PE=1 SV=1	TOM70_HUMAN	Human_reviewed_19.fasta	67457.2	1	5	5	5	0.000613	0.0938
MRP5303_20201214_HTBH_NEdet_1_replicate3	Uncategorized Sample	BioSample 1	MRP5303A1LC2_soln.raw (F154891)	KH domain-containing, RNA-binding, signal transduction-associated protein 1 OS=Homo sapiens OX=9606 GN=KHDRBS1 PE=1 SV=1	KHDR1_HUMAN	Human_reviewed_19.fasta	48228.2	1	3	3	3	0.000368	0.0903
MRP5303_20201214_HTBH_NEdet_1_replicate3	Uncategorized Sample	BioSample 1	MRP5303A1LC2_soln.raw (F154891)	60S ribosomal protein L24 OS=Homo sapiens OX=9606 GN=RPL24 PE=1 SV=1	RL24_HUMAN	Human_reviewed_19.fasta	17779.5	1	3	3	3	0.000368	0.197
MRP5303_20201214_HTBH_NEdet_1_replicate3	Uncategorized Sample	BioSample 1	MRP5303A1LC2_soln.raw (F154891)	Serine/arginine-rich splicing factor 10 OS=Homo sapiens OX=9606 GN=SRSF10 PE=1 SV=1	SRS10_HUMAN	Human_reviewed_19.fasta	31301.7	1	4	5	5	0.000613	0.153
MRP5303_20201214_HTBH_NEdet_1_replicate3	Uncategorized Sample	BioSample 1	MRP5303A1LC2_soln.raw (F154891)	Transformer-2 protein homolog beta OS=Homo sapiens OX=9606 GN=TRA2B PE=1 SV=1	TRA2B_HUMAN	Human_reviewed_19.fasta	33666.7	1	6	7	7	0.000858	0.306
MRP5303_20201214_HTBH_NEdet_1_replicate3	Uncategorized Sample	BioSample 1	MRP5303A1LC2_soln.raw (F154891)	Peptidyl-prolyl cis-trans isomerase B OS=Homo sapiens OX=9606 GN=PPIB PE=1 SV=2	PPIB_HUMAN	Human_reviewed_19.fasta	23743.2	1	10	15	16	0.00196	0.431
MRP5303_20201214_HTBH_NEdet_1_replicate3	Uncategorized Sample	BioSample 1	MRP5303A1LC2_soln.raw (F154891)	Splicing factor 3B subunit 6 OS=Homo sapiens OX=9606 GN=SF3B6 PE=1 SV=1	SF3B6_HUMAN	Human_reviewed_19.fasta	14585.6	1	2	2	2	0.000245	0.208
MRP5303_20201214_HTBH_NEdet_1_replicate3	Uncategorized Sample	BioSample 1	MRP5303A1LC2_soln.raw (F154891)	40S ribosomal protein S14 OS=Homo sapiens OX=9606 GN=RPS14 PE=1 SV=3	RS14_HUMAN	Human_reviewed_19.fasta	16272.9	1	2	2	2	0.000245	0.0861
MRP5303_20201214_HTBH_NEdet_1_replicate3	Uncategorized Sample	BioSample 1	MRP5303A1LC2_soln.raw (F154891)	Transitional endoplasmic reticulum ATPase OS=Homo sapiens OX=9606 GN=VCP PE=1 SV=4	TERA_HUMAN	Human_reviewed_19.fasta	89324.8	1	5	5	5	0.000613	0.0645
MRP5303_20201214_HTBH_NEdet_1_replicate3	Uncategorized Sample	BioSample 1	MRP5303A1LC2_soln.raw (F154891)	Syntaxin-12 OS=Homo sapiens OX=9606 GN=STX12 PE=1 SV=1	STX12_HUMAN	Human_reviewed_19.fasta	31642.7	1	5	5	5	0.000613	0.254
MRP5303_20201214_HTBH_NEdet_1_replicate3	Uncategorized Sample	BioSample 1	MRP5303A1LC2_soln.raw (F154891)	DNA topoisomerase 3-alpha OS=Homo sapiens OX=9606 GN=TOP3A PE=1 SV=1	TOP3A_HUMAN	Human_reviewed_19.fasta	112373	1	3	3	3	0.000368	0.032
MRP5303_20201214_HTBH_NEdet_1_replicate3	Uncategorized Sample	BioSample 1	MRP5303A1LC2_soln.raw (F154891)	40S ribosomal protein S12 OS=Homo sapiens OX=9606 GN=RPS12 PE=1 SV=3	RS12_HUMAN	Human_reviewed_19.fasta	14514.8	1	3	3	3	0.000368	0.212
MRP5303_20201214_HTBH_NEdet_1_replicate3	Uncategorized Sample	BioSample 1	MRP5303A1LC2_soln.raw (F154891)	Splicing factor 3B subunit 2 OS=Homo sapiens OX=9606 GN=SF3B2 PE=1 SV=2	SF3B2_HUMAN	Human_reviewed_19.fasta	100229	1	11	11	11	0.00135	0.161
MRP5303_20201214_HTBH_NEdet_1_replicate3	Uncategorized Sample	BioSample 1	MRP5303A1LC2_soln.raw (F154891)	40S ribosomal protein S10 OS=Homo sapiens OX=9606 GN=RPS10 PE=1 SV=1	RS10_HUMAN	Human_reviewed_19.fasta	18898.3	1	2	2	2	0.000245	0.139
MRP5303_20201214_HTBH_NEdet_1_replicate3	Uncategorized Sample	BioSample 1	MRP5303A1LC2_soln.raw (F154891)	40S ribosomal protein S8 OS=Homo sapiens OX=9606 GN=RPS8 PE=1 SV=2	RS8_HUMAN	Human_reviewed_19.fasta	24206.4	1	7	7	7	0.000858	0.442
MRP5303_20201214_HTBH_NEdet_1_replicate3	Uncategorized Sample	BioSample 1	MRP5303A1LC2_soln.raw (F154891)	CDGSH iron-sulfur domain-containing protein 2 OS=Homo sapiens OX=9606 GN=CISD2 PE=1 SV=1	CISD2_HUMAN	Human_reviewed_19.fasta	15278.8	0.998	2	2	2	0.000245	0.156
MRP5303_20201214_HTBH_NEdet_1_replicate3	Uncategorized Sample	BioSample 1	MRP5303A1LC2_soln.raw (F154891)	U5 small nuclear ribonucleoprotein 40 kDa protein OS=Homo sapiens OX=9606 GN=SNRNP40 PE=1 SV=1	SNR40_HUMAN	Human_reviewed_19.fasta	39311	0.999	2	2	2	0.000245	0.0588
MRP5303_20201214_HTBH_NEdet_1_replicate3	Uncategorized Sample	BioSample 1	MRP5303A1LC2_soln.raw (F154891)	40S ribosomal protein S6 OS=Homo sapiens OX=9606 GN=RPS6 PE=1 SV=1	RS6_HUMAN	Human_reviewed_19.fasta	28681.7	1	4	4	4	0.00049	0.165
MRP5303_20201214_HTBH_NEdet_1_replicate3	Uncategorized Sample	BioSample 1	MRP5303A1LC2_soln.raw (F154891)	Dynein light chain 1, cytoplasmic OS=Homo sapiens OX=9606 GN=DYNLL1 PE=1 SV=1	DYL1_HUMAN	Human_reviewed_19.fasta	10366.1	1	2	2	2	0.000245	0.371
MRP5303_20201214_HTBH_NEdet_1_replicate3	Uncategorized Sample	BioSample 1	MRP5303A1LC2_soln.raw (F154891)	Ribosome-binding protein 1 OS=Homo sapiens OX=9606 GN=RRBP1 PE=1 SV=5	RRBP1_HUMAN	Human_reviewed_19.fasta	152455	1	17	17	18	0.00221	0.139
MRP5303_20201214_HTBH_NEdet_1_replicate3	Uncategorized Sample	BioSample 1	MRP5303A1LC2_soln.raw (F154891)	Myristoylated alanine-rich C-kinase substrate OS=Homo sapiens OX=9606 GN=MARCKS PE=1 SV=4	MARCS_HUMAN	Human_reviewed_19.fasta	31554.2	0.997	2	2	2	0.000245	0.0994
MRP5303_20201214_HTBH_NEdet_1_replicate3	Uncategorized Sample	BioSample 1	MRP5303A1LC2_soln.raw (F154891)	60S ribosomal protein L18 OS=Homo sapiens OX=9606 GN=RPL18 PE=1 SV=2	RL18_HUMAN	Human_reviewed_19.fasta	21635.2	1	2	2	2	0.000245	0.138
MRP5303_20201214_HTBH_NEdet_1_replicate3	Uncategorized Sample	BioSample 1	MRP5303A1LC2_soln.raw (F154891)	Bifunctional glutamate/proline--tRNA ligase OS=Homo sapiens OX=9606 GN=EPRS PE=1 SV=5	SYEP_HUMAN	Human_reviewed_19.fasta	170593	1	9	9	10	0.00123	0.0767
MRP5303_20201214_HTBH_NEdet_1_replicate3	Uncategorized Sample	BioSample 1	MRP5303A1LC2_soln.raw (F154891)	39S ribosomal protein L1, mitochondrial OS=Homo sapiens OX=9606 GN=MRPL1 PE=1 SV=2	RM01_HUMAN	Human_reviewed_19.fasta	36910	0.986	2	2	2	0.000245	0.0585
MRP5303_20201214_HTBH_NEdet_1_replicate3	Uncategorized Sample	BioSample 1	MRP5303A1LC2_soln.raw (F154891)	Dolichyl-diphosphooligosaccharide--protein glycosyltransferase subunit 2 OS=Homo sapiens OX=9606 GN=RPN2 PE=1 SV=3	RPN2_HUMAN	Human_reviewed_19.fasta	69284.8	1	5	5	5	0.000613	0.158
MRP5303_20201214_HTBH_NEdet_1_replicate3	Uncategorized Sample	BioSample 1	MRP5303A1LC2_soln.raw (F154891)	Mitochondrial proton/calcium exchanger protein OS=Homo sapiens OX=9606 GN=LETM1 PE=1 SV=1	LETM1_HUMAN	Human_reviewed_19.fasta	83355.9	1	7	7	8	0.000981	0.133
MRP5303_20201214_HTBH_NEdet_1_replicate3	Uncategorized Sample	BioSample 1	MRP5303A1LC2_soln.raw (F154891)	Apoptotic chromatin condensation inducer in the nucleus OS=Homo sapiens OX=9606 GN=ACIN1 PE=1 SV=2	ACINU_HUMAN	Human_reviewed_19.fasta	151862	1	11	13	14	0.00172	0.117
MRP5303_20201214_HTBH_NEdet_1_replicate3	Uncategorized Sample	BioSample 1	MRP5303A1LC2_soln.raw (F154891)	Pre-mRNA-processing factor 19 OS=Homo sapiens OX=9606 GN=PRPF19 PE=1 SV=1	PRP19_HUMAN	Human_reviewed_19.fasta	55181.3	1	6	6	6	0.000735	0.19
MRP5303_20201214_HTBH_NEdet_1_replicate3	Uncategorized Sample	BioSample 1	MRP5303A1LC2_soln.raw (F154891)	Splicing factor 3A subunit 2 OS=Homo sapiens OX=9606 GN=SF3A2 PE=1 SV=2	SF3A2_HUMAN	Human_reviewed_19.fasta	49254.5	1	2	2	2	0.000245	0.0733
MRP5303_20201214_HTBH_NEdet_1_replicate3	Uncategorized Sample	BioSample 1	MRP5303A1LC2_soln.raw (F154891)	Keratin, type I cuticular Ha4 OS=Homo sapiens OX=9606 GN=KRT34 PE=1 SV=2	KRT34_HUMAN	Human_reviewed_19.fasta	49423.6	1	3	3	3	0.000368	0.195
MRP5303_20201214_HTBH_NEdet_1_replicate3	Uncategorized Sample	BioSample 1	MRP5303A1LC2_soln.raw (F154891)	Serum albumin OS=Homo sapiens OX=9606 GN=ALB PE=1 SV=2	ALBU_HUMAN	Human_reviewed_19.fasta	69366.9	1	5	6	8	0.000981	0.0821
MRP5303_20201214_HTBH_NEdet_1_replicate3	Uncategorized Sample	BioSample 1	MRP5303A1LC2_soln.raw (F154891)	4F2 cell-surface antigen heavy chain OS=Homo sapiens OX=9606 GN=SLC3A2 PE=1 SV=3	4F2_HUMAN	Human_reviewed_19.fasta	67996.4	1	5	5	5	0.000613	0.119
MRP5303_20201214_HTBH_NEdet_1_replicate3	Uncategorized Sample	BioSample 1	MRP5303A1LC2_soln.raw (F154891)	Y-box-binding protein 3 OS=Homo sapiens OX=9606 GN=YBX3 PE=1 SV=4	YBOX3_HUMAN	Human_reviewed_19.fasta	40089.4	1	4	4	5	0.000613	0.29
END OF FILE
